# Supplementary material for: Selection of the Maximum Spatial Cluster Size of the Spatial Scan Statistic by Using the Maximum Clustering Set-Proportion Statistic
Source: PLoS One. 2016 Jan 28;11(1):e0147918. doi: 10.1371/journal.pone.0147918 (PMC4731069; doi:10.1371/journal.pone.0147918)
Supplement: S1 Appendix — (XLS) [file pone.0147918.s001.xls]

## Sheet: 6000three1
spatial_size	_TYPE_	_FREQ_	_STAT_	MCS_p	ppv	sensitivity	F_measure	misclassification
	0	5000		5000	5000	5000	5000	5000
	0	5000	MIN	0	0	0	0	0.0375306
	0	5000	MAX	0.567668	0.689634	1	0.64134	0.360733
	0	5000	MEAN	0.282533	0.196369	0.455546	0.246655	0.129551
	0	5000	STD	0.107387	0.159721	0.334424	0.173681	0.0866978
1	1	100	N	100	100	100	100	100
1	1	100	MIN	0	0	0	0	0.0507546
1	1	100	MAX	0.370312	0.0266005	0.00178446	0.00334456	0.0688917
1	1	100	MEAN	0.16313	0.00586965	0.00101714	0.00171501	0.0588484
1	1	100	STD	0.0861265	0.00574808	0.000887896	0.00150045	0.00410514
2	1	100	N	100	100	100	100	100
2	1	100	MIN	0	0	0	0	0.0507546
2	1	100	MAX	0.478838	0.0266005	0.00178446	0.00334456	0.0868664
2	1	100	MEAN	0.191654	0.00608379	0.00140973	0.00223277	0.0629077
2	1	100	STD	0.0926994	0.00450973	0.000730489	0.00117472	0.00657279
3	1	100	N	100	100	100	100	100
3	1	100	MIN	0	0	0	0	0.0375306
3	1	100	MAX	0.484656	0.689634	0.475549	0.561672	0.121887
3	1	100	MEAN	0.204113	0.0681759	0.053506	0.0584964	0.0616456
3	1	100	STD	0.104361	0.180774	0.149009	0.161772	0.0110026
4	1	100	N	100	100	100	100	100
4	1	100	MIN	0	0	0	0	0.0401221
4	1	100	MAX	0.484656	0.641923	0.475549	0.545171	0.121887
4	1	100	MEAN	0.223978	0.175305	0.157734	0.163991	0.0601215
4	1	100	STD	0.0983528	0.245545	0.223751	0.232539	0.0126568
5	1	100	N	100	100	100	100	100
5	1	100	MIN	0	0	0	0	0.0449781
5	1	100	MAX	0.567668	0.568256	0.475549	0.516726	0.108769
5	1	100	MEAN	0.244533	0.227641	0.247749	0.234582	0.062196
5	1	100	STD	0.102757	0.21887	0.237794	0.226186	0.0115271
6	1	100	N	100	100	100	100	100
6	1	100	MIN	0	0	0	0	0.0449781
6	1	100	MAX	0.567668	0.568256	1	0.64134	0.11136
6	1	100	MEAN	0.25493	0.243462	0.29614	0.263646	0.0654145
6	1	100	STD	0.107386	0.197617	0.242519	0.213564	0.0125158
7	1	100	N	100	100	100	100	100
7	1	100	MIN	0	0	0	0	0.0449781
7	1	100	MAX	0.567668	0.568256	1	0.64134	0.140471
7	1	100	MEAN	0.259177	0.234027	0.300877	0.258971	0.0683585
7	1	100	STD	0.107759	0.189175	0.24137	0.207135	0.015927
8	1	100	N	100	100	100	100	100
8	1	100	MIN	0	0	0	0	0.0449781
8	1	100	MAX	0.567668	0.568256	1	0.64134	0.140471
8	1	100	MEAN	0.261481	0.231501	0.306122	0.258126	0.0705115
8	1	100	STD	0.107644	0.188737	0.250721	0.207591	0.0199248
9	1	100	N	100	100	100	100	100
9	1	100	MIN	0	0	0	0	0.0449781
9	1	100	MAX	0.567668	0.568256	1	0.543145	0.140471
9	1	100	MEAN	0.262885	0.235807	0.316611	0.26426	0.0714371
9	1	100	STD	0.107068	0.185048	0.248711	0.203185	0.0202158
10	1	100	N	100	100	100	100	100
10	1	100	MIN	0	0	0	0	0.0449781
10	1	100	MAX	0.567668	0.568256	1	0.543145	0.153044
10	1	100	MEAN	0.263943	0.237165	0.331837	0.268847	0.0738525
10	1	100	STD	0.106347	0.183587	0.264164	0.203265	0.0235226
11	1	100	N	100	100	100	100	100
11	1	100	MIN	0	0	0	0	0.0449781
11	1	100	MAX	0.567668	0.568256	1	0.543145	0.153044
11	1	100	MEAN	0.264316	0.238327	0.337082	0.270957	0.0742073
11	1	100	STD	0.106332	0.182116	0.262747	0.201327	0.0241498
12	1	100	N	100	100	100	100	100
12	1	100	MIN	0	0	0	0	0.0449781
12	1	100	MAX	0.567668	0.568256	1	0.543145	0.178436
12	1	100	MEAN	0.265985	0.238597	0.347571	0.273424	0.077022
12	1	100	STD	0.106291	0.180452	0.269066	0.199215	0.02766
13	1	100	N	100	100	100	100	100
13	1	100	MIN	0	0	0	0	0.0449781
13	1	100	MAX	0.567668	0.568256	1	0.543145	0.204214
13	1	100	MEAN	0.268866	0.232935	0.352815	0.269546	0.0837273
13	1	100	STD	0.108965	0.177642	0.267328	0.195272	0.037699
14	1	100	N	100	100	100	100	100
14	1	100	MIN	0	0	0	0	0.0449781
14	1	100	MAX	0.567668	0.568256	1	0.543145	0.204214
14	1	100	MEAN	0.269904	0.232929	0.368549	0.272781	0.0859123
14	1	100	STD	0.108682	0.173467	0.270875	0.190506	0.0384737
15	1	100	N	100	100	100	100	100
15	1	100	MIN	0	0	0	0	0.0449781
15	1	100	MAX	0.567668	0.568256	1	0.543145	0.208911
15	1	100	MEAN	0.272925	0.230804	0.389527	0.274541	0.0901329
15	1	100	STD	0.108077	0.170591	0.288997	0.188463	0.0423681
16	1	100	N	100	100	100	100	100
16	1	100	MIN	0	0	0	0	0.0449781
16	1	100	MAX	0.531281	0.568256	1	0.543145	0.219015
16	1	100	MEAN	0.275652	0.228731	0.420994	0.27771	0.0967363
16	1	100	STD	0.107934	0.165118	0.3076	0.182935	0.0474549
17	1	100	N	100	100	100	100	100
17	1	100	MIN	0	0	0	0	0.0449781
17	1	100	MAX	0.531281	0.568256	1	0.543145	0.208911
17	1	100	MEAN	0.275953	0.225674	0.426745	0.27515	0.0979109
17	1	100	STD	0.108122	0.164763	0.313086	0.181906	0.0485451
18	1	100	N	100	100	100	100	100
18	1	100	MIN	0	0	0	0	0.0449781
18	1	100	MAX	0.531281	0.568256	1	0.543145	0.208911
18	1	100	MEAN	0.279099	0.225378	0.447723	0.27825	0.103065
18	1	100	STD	0.105331	0.159917	0.317335	0.176273	0.0519692
19	1	100	N	100	100	100	100	100
19	1	100	MIN	0	0	0	0	0.0491493
19	1	100	MAX	0.531281	0.517267	1	0.543145	0.214483
19	1	100	MEAN	0.28365	0.21798	0.48968	0.278912	0.115732
19	1	100	STD	0.105275	0.146614	0.321576	0.163498	0.0588728
20	1	100	N	100	100	100	100	100
20	1	100	MIN	0	0	0	0	0.0491493
20	1	100	MAX	0.531281	0.517267	1	0.543145	0.214483
20	1	100	MEAN	0.284756	0.216969	0.48968	0.277627	0.117043
20	1	100	STD	0.105258	0.147022	0.321576	0.163678	0.0604842
21	1	100	N	100	100	100	100	100
21	1	100	MIN	0	0	0	0	0.0491493
21	1	100	MAX	0.531281	0.517267	1	0.543145	0.234301
21	1	100	MEAN	0.287794	0.213139	0.500169	0.274388	0.124335
21	1	100	STD	0.105083	0.145761	0.321743	0.160483	0.0669851
22	1	100	N	100	100	100	100	100
22	1	100	MIN	0	0	0	0	0.0491493
22	1	100	MAX	0.531281	0.517267	1	0.543145	0.235219
22	1	100	MEAN	0.290866	0.20557	0.515884	0.268583	0.131643
22	1	100	STD	0.105882	0.143369	0.33284	0.158027	0.0709976
23	1	100	N	100	100	100	100	100
23	1	100	MIN	0	0	0	0	0.0491493
23	1	100	MAX	0.523635	0.517267	1	0.543145	0.247706
23	1	100	MEAN	0.292701	0.203111	0.526373	0.266771	0.13795
23	1	100	STD	0.105934	0.142214	0.332167	0.155169	0.0751714
24	1	100	N	100	100	100	100	100
24	1	100	MIN	0	0	0	0	0.0491493
24	1	100	MAX	0.529594	0.517267	1	0.543145	0.257368
24	1	100	MEAN	0.296172	0.202106	0.531618	0.265649	0.143378
24	1	100	STD	0.103233	0.141679	0.327885	0.152986	0.079345
25	1	100	N	100	100	100	100	100
25	1	100	MIN	0.11509	0	0	0	0.0491493
25	1	100	MAX	0.529594	0.517267	1	0.543145	0.275252
25	1	100	MEAN	0.299153	0.203008	0.542107	0.267486	0.149502
25	1	100	STD	0.100272	0.139964	0.318917	0.149039	0.0826674
26	1	100	N	100	100	100	100	100
26	1	100	MIN	0.11509	0	0	0	0.0491493
26	1	100	MAX	0.529594	0.517267	1	0.543145	0.285177
26	1	100	MEAN	0.302536	0.198552	0.552596	0.263288	0.156526
26	1	100	STD	0.101254	0.140079	0.325181	0.148729	0.0875014
27	1	100	N	100	100	100	100	100
27	1	100	MIN	0.11509	0	0	0	0.0491493
27	1	100	MAX	0.529594	0.517267	1	0.543145	0.297203
27	1	100	MEAN	0.303828	0.195692	0.563085	0.261697	0.162189
27	1	100	STD	0.101342	0.137022	0.323262	0.145178	0.089758
28	1	100	N	100	100	100	100	100
28	1	100	MIN	0.11509	0	0	0	0.0491493
28	1	100	MAX	0.529594	0.517267	1	0.543145	0.30692
28	1	100	MEAN	0.304471	0.19527	0.563085	0.261085	0.163335
28	1	100	STD	0.101424	0.137288	0.323262	0.145488	0.0912381
29	1	100	N	100	100	100	100	100
29	1	100	MIN	0.11509	0	0	0	0.0491493
29	1	100	MAX	0.531564	0.517267	1	0.543145	0.30692
29	1	100	MEAN	0.302762	0.194252	0.563592	0.259819	0.16541
29	1	100	STD	0.102134	0.137257	0.323193	0.145545	0.093501
30	1	100	N	100	100	100	100	100
30	1	100	MIN	0.11509	0	0	0	0.0491493
30	1	100	MAX	0.531564	0.517267	1	0.543145	0.324089
30	1	100	MEAN	0.302978	0.194009	0.563592	0.259455	0.166055
30	1	100	STD	0.102286	0.137381	0.323193	0.14565	0.0943853
31	1	100	N	100	100	100	100	100
31	1	100	MIN	0.11509	0	0	0	0.0491493
31	1	100	MAX	0.531564	0.517267	1	0.543145	0.324089
31	1	100	MEAN	0.303166	0.193766	0.563592	0.259101	0.16681
31	1	100	STD	0.102166	0.137552	0.323193	0.145873	0.0953936
32	1	100	N	100	100	100	100	100
32	1	100	MIN	0.11509	0	0	0	0.0491493
32	1	100	MAX	0.531564	0.517267	1	0.543145	0.329209
32	1	100	MEAN	0.303325	0.193544	0.563592	0.258774	0.167581
32	1	100	STD	0.101999	0.137724	0.323193	0.146117	0.0964959
33	1	100	N	100	100	100	100	100
33	1	100	MIN	0.11509	0	0	0	0.0491493
33	1	100	MAX	0.531564	0.517267	1	0.543145	0.338158
33	1	100	MEAN	0.303337	0.192992	0.563592	0.258005	0.169022
33	1	100	STD	0.101947	0.138082	0.323193	0.14657	0.0980325
34	1	100	N	100	100	100	100	100
34	1	100	MIN	0.11509	0	0	0	0.0491493
34	1	100	MAX	0.531564	0.517267	1	0.543145	0.34412
34	1	100	MEAN	0.303431	0.192978	0.563592	0.257984	0.169082
34	1	100	STD	0.101927	0.138093	0.323193	0.146588	0.0981382
35	1	100	N	100	100	100	100	100
35	1	100	MIN	0.11509	0	0	0	0.0491493
35	1	100	MAX	0.531564	0.517267	1	0.543145	0.360733
35	1	100	MEAN	0.303699	0.192943	0.563592	0.257931	0.169248
35	1	100	STD	0.101918	0.138124	0.323193	0.146634	0.098451
36	1	100	N	100	100	100	100	100
36	1	100	MIN	0.11509	0	0	0	0.0491493
36	1	100	MAX	0.531564	0.517267	1	0.543145	0.360733
36	1	100	MEAN	0.303699	0.192943	0.563592	0.257931	0.169248
36	1	100	STD	0.101918	0.138124	0.323193	0.146634	0.098451
37	1	100	N	100	100	100	100	100
37	1	100	MIN	0.11509	0	0	0	0.0491493
37	1	100	MAX	0.531564	0.517267	1	0.543145	0.360733
37	1	100	MEAN	0.303699	0.192943	0.563592	0.257931	0.169248
37	1	100	STD	0.101918	0.138124	0.323193	0.146634	0.098451
38	1	100	N	100	100	100	100	100
38	1	100	MIN	0.11509	0	0	0	0.0491493
38	1	100	MAX	0.531564	0.517267	1	0.543145	0.360733
38	1	100	MEAN	0.303699	0.192943	0.563592	0.257931	0.169248
38	1	100	STD	0.101918	0.138124	0.323193	0.146634	0.098451
39	1	100	N	100	100	100	100	100
39	1	100	MIN	0.11509	0	0	0	0.0491493
39	1	100	MAX	0.531564	0.517267	1	0.543145	0.360733
39	1	100	MEAN	0.303699	0.192943	0.563592	0.257931	0.169248
39	1	100	STD	0.101918	0.138124	0.323193	0.146634	0.098451
40	1	100	N	100	100	100	100	100
40	1	100	MIN	0.11509	0	0	0	0.0491493
40	1	100	MAX	0.531564	0.517267	1	0.543145	0.360733
40	1	100	MEAN	0.303699	0.192943	0.563592	0.257931	0.169248
40	1	100	STD	0.101918	0.138124	0.323193	0.146634	0.098451
41	1	100	N	100	100	100	100	100
41	1	100	MIN	0.11509	0	0	0	0.0491493
41	1	100	MAX	0.531564	0.517267	1	0.543145	0.360733
41	1	100	MEAN	0.303699	0.192943	0.563592	0.257931	0.169248
41	1	100	STD	0.101918	0.138124	0.323193	0.146634	0.098451
42	1	100	N	100	100	100	100	100
42	1	100	MIN	0.11509	0	0	0	0.0491493
42	1	100	MAX	0.531564	0.517267	1	0.543145	0.360733
42	1	100	MEAN	0.303699	0.192943	0.563592	0.257931	0.169248
42	1	100	STD	0.101918	0.138124	0.323193	0.146634	0.098451
43	1	100	N	100	100	100	100	100
43	1	100	MIN	0.11509	0	0	0	0.0491493
43	1	100	MAX	0.531564	0.517267	1	0.543145	0.360733
43	1	100	MEAN	0.303699	0.192943	0.563592	0.257931	0.169248
43	1	100	STD	0.101918	0.138124	0.323193	0.146634	0.098451
44	1	100	N	100	100	100	100	100
44	1	100	MIN	0.11509	0	0	0	0.0491493
44	1	100	MAX	0.531564	0.517267	1	0.543145	0.360733
44	1	100	MEAN	0.303699	0.192943	0.563592	0.257931	0.169248
44	1	100	STD	0.101918	0.138124	0.323193	0.146634	0.098451
45	1	100	N	100	100	100	100	100
45	1	100	MIN	0.11509	0	0	0	0.0491493
45	1	100	MAX	0.531564	0.517267	1	0.543145	0.360733
45	1	100	MEAN	0.303699	0.192943	0.563592	0.257931	0.169248
45	1	100	STD	0.101918	0.138124	0.323193	0.146634	0.098451
46	1	100	N	100	100	100	100	100
46	1	100	MIN	0.11509	0	0	0	0.0491493
46	1	100	MAX	0.531564	0.517267	1	0.543145	0.360733
46	1	100	MEAN	0.303699	0.192943	0.563592	0.257931	0.169248
46	1	100	STD	0.101918	0.138124	0.323193	0.146634	0.098451
47	1	100	N	100	100	100	100	100
47	1	100	MIN	0.11509	0	0	0	0.0491493
47	1	100	MAX	0.531564	0.517267	1	0.543145	0.360733
47	1	100	MEAN	0.303699	0.192943	0.563592	0.257931	0.169248
47	1	100	STD	0.101918	0.138124	0.323193	0.146634	0.098451
48	1	100	N	100	100	100	100	100
48	1	100	MIN	0.11509	0	0	0	0.0491493
48	1	100	MAX	0.531564	0.517267	1	0.543145	0.360733
48	1	100	MEAN	0.303699	0.192943	0.563592	0.257931	0.169248
48	1	100	STD	0.101918	0.138124	0.323193	0.146634	0.098451
49	1	100	N	100	100	100	100	100
49	1	100	MIN	0.11509	0	0	0	0.0491493
49	1	100	MAX	0.531564	0.517267	1	0.543145	0.360733
49	1	100	MEAN	0.303699	0.192943	0.563592	0.257931	0.169248
49	1	100	STD	0.101918	0.138124	0.323193	0.146634	0.098451
50	1	100	N	100	100	100	100	100
50	1	100	MIN	0.11509	0	0	0	0.0491493
50	1	100	MAX	0.531564	0.517267	1	0.543145	0.360733
50	1	100	MEAN	0.303699	0.192943	0.563592	0.257931	0.169248
50	1	100	STD	0.101918	0.138124	0.323193	0.146634	0.098451

## Sheet: 6000three2
spatial_size	_TYPE_	_FREQ_	_STAT_	MCS_p	ppv	sensitivity	F_measure	misclassification
	0	5000		5000	5000	5000	5000	5000
	0	5000	MIN	0	0	0	0	0
	0	5000	MAX	0.660712	1	1	1	0.236732
	0	5000	MEAN	0.39819	0.910591	0.787298	0.799737	0.0209788
	0	5000	STD	0.119532	0.156228	0.290069	0.242714	0.0246058
1	1	100	N	100	100	100	100	100
1	1	100	MIN	0.0906904	0.348062	0.0105829	0.0205412	0.0542819
1	1	100	MAX	0.462374	1	0.161554	0.278169	0.0653393
1	1	100	MEAN	0.247775	0.983018	0.0360945	0.0647092	0.0624342
1	1	100	STD	0.0857855	0.0834473	0.0551155	0.0938907	0.00357814
2	1	100	N	100	100	100	100	100
2	1	100	MIN	0.0906904	0.348062	0.0105829	0.0205412	0.0542819
2	1	100	MAX	0.462374	1	0.161554	0.278169	0.0653393
2	1	100	MEAN	0.247988	0.983018	0.0345988	0.0621644	0.0625311
2	1	100	STD	0.0856997	0.0834473	0.0536874	0.091464	0.00348511
3	1	100	N	100	100	100	100	100
3	1	100	MIN	0	0	0	0	0
3	1	100	MAX	0.604854	1	1	1	0.0647411
3	1	100	MEAN	0.363866	0.97072	0.628913	0.736796	0.0248589
3	1	100	STD	0.110225	0.11536	0.243633	0.210364	0.0163343
4	1	100	N	100	100	100	100	100
4	1	100	MIN	0	0	0	0	0
4	1	100	MAX	0.660712	1	1	1	0.0749899
4	1	100	MEAN	0.404659	0.946972	0.823378	0.857361	0.0144024
4	1	100	STD	0.114999	0.122693	0.246833	0.189526	0.0161278
5	1	100	N	100	100	100	100	100
5	1	100	MIN	0	0	0	0	0
5	1	100	MAX	0.660712	1	1	1	0.0802014
5	1	100	MEAN	0.40543	0.93227	0.823378	0.850529	0.0155037
5	1	100	STD	0.115156	0.13442	0.24683	0.190275	0.0166915
6	1	100	N	100	100	100	100	100
6	1	100	MIN	0	0	0	0	0
6	1	100	MAX	0.660712	1	1	1	0.0802014
6	1	100	MEAN	0.407224	0.914168	0.829147	0.843787	0.0168393
6	1	100	STD	0.113993	0.147732	0.246713	0.189608	0.0171945
7	1	100	N	100	100	100	100	100
7	1	100	MIN	0	0	0	0	0
7	1	100	MAX	0.660712	1	1	1	0.0647411
7	1	100	MEAN	0.404114	0.916594	0.819428	0.837625	0.0171925
7	1	100	STD	0.117619	0.140924	0.252997	0.190393	0.0165561
8	1	100	N	100	100	100	100	100
8	1	100	MIN	0	0	0	0	0
8	1	100	MAX	0.660712	1	1	1	0.0647411
8	1	100	MEAN	0.405154	0.912976	0.819428	0.835296	0.0176093
8	1	100	STD	0.117587	0.144615	0.252997	0.190126	0.0167289
9	1	100	N	100	100	100	100	100
9	1	100	MIN	0	0	0	0	0
9	1	100	MAX	0.660712	1	1	1	0.0647411
9	1	100	MEAN	0.405154	0.912976	0.819428	0.835296	0.0176093
9	1	100	STD	0.117587	0.144615	0.252997	0.190126	0.0167289
10	1	100	N	100	100	100	100	100
10	1	100	MIN	0	0	0	0	0
10	1	100	MAX	0.660712	1	1	1	0.0647411
10	1	100	MEAN	0.405154	0.912976	0.819428	0.835296	0.0176093
10	1	100	STD	0.117587	0.144615	0.252997	0.190126	0.0167289
11	1	100	N	100	100	100	100	100
11	1	100	MIN	0	0	0	0	0
11	1	100	MAX	0.660712	1	1	1	0.0647411
11	1	100	MEAN	0.405154	0.912976	0.819428	0.835296	0.0176093
11	1	100	STD	0.117587	0.144615	0.252997	0.190126	0.0167289
12	1	100	N	100	100	100	100	100
12	1	100	MIN	0	0	0	0	0
12	1	100	MAX	0.660712	1	1	1	0.0901192
12	1	100	MEAN	0.405158	0.908232	0.819428	0.831898	0.0183976
12	1	100	STD	0.117587	0.152968	0.252997	0.191709	0.018219
13	1	100	N	100	100	100	100	100
13	1	100	MIN	0	0	0	0	0
13	1	100	MAX	0.660712	1	1	1	0.0901192
13	1	100	MEAN	0.405158	0.908232	0.819428	0.831898	0.0183976
13	1	100	STD	0.117587	0.152968	0.252997	0.191709	0.018219
14	1	100	N	100	100	100	100	100
14	1	100	MIN	0	0	0	0	0
14	1	100	MAX	0.660712	1	1	1	0.0901192
14	1	100	MEAN	0.405158	0.908232	0.819428	0.831898	0.0183976
14	1	100	STD	0.117587	0.152968	0.252997	0.191709	0.018219
15	1	100	N	100	100	100	100	100
15	1	100	MIN	0	0	0	0	0
15	1	100	MAX	0.660712	1	1	1	0.0901192
15	1	100	MEAN	0.405158	0.908232	0.819428	0.831898	0.0183976
15	1	100	STD	0.117587	0.152968	0.252997	0.191709	0.018219
16	1	100	N	100	100	100	100	100
16	1	100	MIN	0	0	0	0	0
16	1	100	MAX	0.660712	1	1	1	0.0901192
16	1	100	MEAN	0.405158	0.908232	0.819428	0.831898	0.0183976
16	1	100	STD	0.117587	0.152968	0.252997	0.191709	0.018219
17	1	100	N	100	100	100	100	100
17	1	100	MIN	0	0	0	0	0
17	1	100	MAX	0.660712	1	1	1	0.0901192
17	1	100	MEAN	0.405158	0.908232	0.819428	0.831898	0.0183976
17	1	100	STD	0.117587	0.152968	0.252997	0.191709	0.018219
18	1	100	N	100	100	100	100	100
18	1	100	MIN	0	0	0	0	0
18	1	100	MAX	0.660712	1	1	1	0.0901192
18	1	100	MEAN	0.405158	0.908232	0.819428	0.831898	0.0183976
18	1	100	STD	0.117587	0.152968	0.252997	0.191709	0.018219
19	1	100	N	100	100	100	100	100
19	1	100	MIN	0	0	0	0	0
19	1	100	MAX	0.660712	1	1	1	0.0901192
19	1	100	MEAN	0.405158	0.908232	0.819428	0.831898	0.0183976
19	1	100	STD	0.117587	0.152968	0.252997	0.191709	0.018219
20	1	100	N	100	100	100	100	100
20	1	100	MIN	0	0	0	0	0
20	1	100	MAX	0.660712	1	1	1	0.0901192
20	1	100	MEAN	0.405158	0.908232	0.819428	0.831898	0.0183976
20	1	100	STD	0.117587	0.152968	0.252997	0.191709	0.018219
21	1	100	N	100	100	100	100	100
21	1	100	MIN	0	0	0	0	0
21	1	100	MAX	0.660712	1	1	1	0.0901192
21	1	100	MEAN	0.405158	0.908232	0.819428	0.831898	0.0183976
21	1	100	STD	0.117587	0.152968	0.252997	0.191709	0.018219
22	1	100	N	100	100	100	100	100
22	1	100	MIN	0	0	0	0	0
22	1	100	MAX	0.660712	1	1	1	0.0901192
22	1	100	MEAN	0.405158	0.908232	0.819428	0.831898	0.0183976
22	1	100	STD	0.117587	0.152968	0.252997	0.191709	0.018219
23	1	100	N	100	100	100	100	100
23	1	100	MIN	0	0	0	0	0
23	1	100	MAX	0.660712	1	1	1	0.0901192
23	1	100	MEAN	0.405158	0.908232	0.819428	0.831898	0.0183976
23	1	100	STD	0.117587	0.152968	0.252997	0.191709	0.018219
24	1	100	N	100	100	100	100	100
24	1	100	MIN	0	0	0	0	0
24	1	100	MAX	0.660712	1	1	1	0.0901192
24	1	100	MEAN	0.405158	0.908232	0.819428	0.831898	0.0183976
24	1	100	STD	0.117587	0.152968	0.252997	0.191709	0.018219
25	1	100	N	100	100	100	100	100
25	1	100	MIN	0	0	0	0	0
25	1	100	MAX	0.660712	1	1	1	0.0901192
25	1	100	MEAN	0.405158	0.908232	0.819428	0.831898	0.0183976
25	1	100	STD	0.117587	0.152968	0.252997	0.191709	0.018219
26	1	100	N	100	100	100	100	100
26	1	100	MIN	0	0	0	0	0
26	1	100	MAX	0.660712	1	1	1	0.0901192
26	1	100	MEAN	0.405158	0.908232	0.819428	0.831898	0.0183976
26	1	100	STD	0.117587	0.152968	0.252997	0.191709	0.018219
27	1	100	N	100	100	100	100	100
27	1	100	MIN	0	0	0	0	0
27	1	100	MAX	0.660712	1	1	1	0.236732
27	1	100	MEAN	0.405436	0.900309	0.825035	0.82976	0.0203657
27	1	100	STD	0.117143	0.16795	0.249424	0.19598	0.02837
28	1	100	N	100	100	100	100	100
28	1	100	MIN	0	0	0	0	0
28	1	100	MAX	0.660712	1	1	1	0.236732
28	1	100	MEAN	0.405436	0.900309	0.825035	0.82976	0.0203657
28	1	100	STD	0.117143	0.16795	0.249424	0.19598	0.02837
29	1	100	N	100	100	100	100	100
29	1	100	MIN	0	0	0	0	0
29	1	100	MAX	0.660712	1	1	1	0.236732
29	1	100	MEAN	0.405436	0.900309	0.825035	0.82976	0.0203657
29	1	100	STD	0.117143	0.16795	0.249424	0.19598	0.02837
30	1	100	N	100	100	100	100	100
30	1	100	MIN	0	0	0	0	0
30	1	100	MAX	0.660712	1	1	1	0.236732
30	1	100	MEAN	0.405436	0.900309	0.825035	0.82976	0.0203657
30	1	100	STD	0.117143	0.16795	0.249424	0.19598	0.02837
31	1	100	N	100	100	100	100	100
31	1	100	MIN	0	0	0	0	0
31	1	100	MAX	0.660712	1	1	1	0.236732
31	1	100	MEAN	0.405436	0.900309	0.825035	0.82976	0.0203657
31	1	100	STD	0.117143	0.16795	0.249424	0.19598	0.02837
32	1	100	N	100	100	100	100	100
32	1	100	MIN	0	0	0	0	0
32	1	100	MAX	0.660712	1	1	1	0.236732
32	1	100	MEAN	0.405436	0.900309	0.825035	0.82976	0.0203657
32	1	100	STD	0.117143	0.16795	0.249424	0.19598	0.02837
33	1	100	N	100	100	100	100	100
33	1	100	MIN	0	0	0	0	0
33	1	100	MAX	0.660712	1	1	1	0.236732
33	1	100	MEAN	0.405436	0.900309	0.825035	0.82976	0.0203657
33	1	100	STD	0.117143	0.16795	0.249424	0.19598	0.02837
34	1	100	N	100	100	100	100	100
34	1	100	MIN	0	0	0	0	0
34	1	100	MAX	0.660712	1	1	1	0.236732
34	1	100	MEAN	0.405436	0.900309	0.825035	0.82976	0.0203657
34	1	100	STD	0.117143	0.16795	0.249424	0.19598	0.02837
35	1	100	N	100	100	100	100	100
35	1	100	MIN	0	0	0	0	0
35	1	100	MAX	0.660712	1	1	1	0.236732
35	1	100	MEAN	0.405436	0.900309	0.825035	0.82976	0.0203657
35	1	100	STD	0.117143	0.16795	0.249424	0.19598	0.02837
36	1	100	N	100	100	100	100	100
36	1	100	MIN	0	0	0	0	0
36	1	100	MAX	0.660712	1	1	1	0.236732
36	1	100	MEAN	0.405436	0.900309	0.825035	0.82976	0.0203657
36	1	100	STD	0.117143	0.16795	0.249424	0.19598	0.02837
37	1	100	N	100	100	100	100	100
37	1	100	MIN	0	0	0	0	0
37	1	100	MAX	0.660712	1	1	1	0.236732
37	1	100	MEAN	0.405436	0.900309	0.825035	0.82976	0.0203657
37	1	100	STD	0.117143	0.16795	0.249424	0.19598	0.02837
38	1	100	N	100	100	100	100	100
38	1	100	MIN	0	0	0	0	0
38	1	100	MAX	0.660712	1	1	1	0.236732
38	1	100	MEAN	0.405436	0.900309	0.825035	0.82976	0.0203657
38	1	100	STD	0.117143	0.16795	0.249424	0.19598	0.02837
39	1	100	N	100	100	100	100	100
39	1	100	MIN	0	0	0	0	0
39	1	100	MAX	0.660712	1	1	1	0.236732
39	1	100	MEAN	0.405436	0.900309	0.825035	0.82976	0.0203657
39	1	100	STD	0.117143	0.16795	0.249424	0.19598	0.02837
40	1	100	N	100	100	100	100	100
40	1	100	MIN	0	0	0	0	0
40	1	100	MAX	0.660712	1	1	1	0.236732
40	1	100	MEAN	0.405436	0.900309	0.825035	0.82976	0.0203657
40	1	100	STD	0.117143	0.16795	0.249424	0.19598	0.02837
41	1	100	N	100	100	100	100	100
41	1	100	MIN	0	0	0	0	0
41	1	100	MAX	0.660712	1	1	1	0.236732
41	1	100	MEAN	0.405436	0.900309	0.825035	0.82976	0.0203657
41	1	100	STD	0.117143	0.16795	0.249424	0.19598	0.02837
42	1	100	N	100	100	100	100	100
42	1	100	MIN	0	0	0	0	0
42	1	100	MAX	0.660712	1	1	1	0.236732
42	1	100	MEAN	0.405436	0.900309	0.825035	0.82976	0.0203657
42	1	100	STD	0.117143	0.16795	0.249424	0.19598	0.02837
43	1	100	N	100	100	100	100	100
43	1	100	MIN	0	0	0	0	0
43	1	100	MAX	0.660712	1	1	1	0.236732
43	1	100	MEAN	0.405436	0.900309	0.825035	0.82976	0.0203657
43	1	100	STD	0.117143	0.16795	0.249424	0.19598	0.02837
44	1	100	N	100	100	100	100	100
44	1	100	MIN	0	0	0	0	0
44	1	100	MAX	0.660712	1	1	1	0.236732
44	1	100	MEAN	0.405436	0.900309	0.825035	0.82976	0.0203657
44	1	100	STD	0.117143	0.16795	0.249424	0.19598	0.02837
45	1	100	N	100	100	100	100	100
45	1	100	MIN	0	0	0	0	0
45	1	100	MAX	0.660712	1	1	1	0.236732
45	1	100	MEAN	0.405436	0.900309	0.825035	0.82976	0.0203657
45	1	100	STD	0.117143	0.16795	0.249424	0.19598	0.02837
46	1	100	N	100	100	100	100	100
46	1	100	MIN	0	0	0	0	0
46	1	100	MAX	0.660712	1	1	1	0.236732
46	1	100	MEAN	0.405436	0.900309	0.825035	0.82976	0.0203657
46	1	100	STD	0.117143	0.16795	0.249424	0.19598	0.02837
47	1	100	N	100	100	100	100	100
47	1	100	MIN	0	0	0	0	0
47	1	100	MAX	0.660712	1	1	1	0.236732
47	1	100	MEAN	0.405436	0.900309	0.825035	0.82976	0.0203657
47	1	100	STD	0.117143	0.16795	0.249424	0.19598	0.02837
48	1	100	N	100	100	100	100	100
48	1	100	MIN	0	0	0	0	0
48	1	100	MAX	0.660712	1	1	1	0.236732
48	1	100	MEAN	0.405436	0.900309	0.825035	0.82976	0.0203657
48	1	100	STD	0.117143	0.16795	0.249424	0.19598	0.02837
49	1	100	N	100	100	100	100	100
49	1	100	MIN	0	0	0	0	0
49	1	100	MAX	0.660712	1	1	1	0.236732
49	1	100	MEAN	0.405436	0.900309	0.825035	0.82976	0.0203657
49	1	100	STD	0.117143	0.16795	0.249424	0.19598	0.02837
50	1	100	N	100	100	100	100	100
50	1	100	MIN	0	0	0	0	0
50	1	100	MAX	0.660712	1	1	1	0.236732
50	1	100	MEAN	0.405436	0.900309	0.825035	0.82976	0.0203657
50	1	100	STD	0.117143	0.16795	0.249424	0.19598	0.02837

## Sheet: 6000three4
spatial_size	_TYPE_	_FREQ_	_STAT_	MCS_p	ppv	sensitivity	F_measure	misclassification
	0	5000		5000	5000	5000	5000	5000
	0	5000	MIN	0	0	0	0	0
	0	5000	MAX	0.585958	1	1	1	0.15118
	0	5000	MEAN	0.349455	0.921549	0.608992	0.67134	0.0637587
	0	5000	STD	0.1013	0.126376	0.338778	0.290565	0.0471686
1	1	100	N	100	100	100	100	100
1	1	100	MIN	0	0	0	0	0.130954
1	1	100	MAX	0.443319	1	0.0777611	0.144301	0.142699
1	1	100	MEAN	0.188871	0.829906	0.0297737	0.0572935	0.138349
1	1	100	STD	0.0879161	0.279606	0.0126861	0.0237126	0.00198233
2	1	100	N	100	100	100	100	100
2	1	100	MIN	0	0	0	0	0.131702
2	1	100	MAX	0.443319	1	0.0777611	0.143599	0.145586
2	1	100	MEAN	0.18831	0.803502	0.0299202	0.0572563	0.138676
2	1	100	STD	0.0893314	0.299121	0.0138948	0.0252051	0.00204739
3	1	100	N	100	100	100	100	100
3	1	100	MIN	0	0	0	0	0.083568
3	1	100	MAX	0.48856	1	0.413836	0.584432	0.142699
3	1	100	MEAN	0.254303	0.927484	0.173673	0.280596	0.118989
3	1	100	STD	0.0862413	0.130917	0.0978534	0.146667	0.0134664
4	1	100	N	100	100	100	100	100
4	1	100	MIN	0	0	0	0	0.0636832
4	1	100	MAX	0.48856	1	0.551512	0.710935	0.141995
4	1	100	MEAN	0.288506	0.946318	0.242869	0.371626	0.10913
4	1	100	STD	0.085447	0.112505	0.119328	0.163658	0.0166571
5	1	100	N	100	100	100	100	100
5	1	100	MIN	0	0	0	0	0.0212886
5	1	100	MAX	0.585958	1	0.906326	0.921144	0.141995
5	1	100	MEAN	0.316681	0.927512	0.333981	0.466308	0.0977122
5	1	100	STD	0.0927735	0.120619	0.181626	0.196872	0.0252111
6	1	100	N	100	100	100	100	100
6	1	100	MIN	0	0	0	0	0.0109258
6	1	100	MAX	0.585958	1	0.953795	0.961228	0.141995
6	1	100	MEAN	0.326772	0.926898	0.373716	0.50201	0.0925136
6	1	100	STD	0.0957903	0.122552	0.212903	0.211929	0.0293083
7	1	100	N	100	100	100	100	100
7	1	100	MIN	0	0	0	0	0.0109258
7	1	100	MAX	0.585958	1	0.953795	0.961228	0.141995
7	1	100	MEAN	0.330778	0.916362	0.387445	0.510752	0.0919173
7	1	100	STD	0.0946191	0.128028	0.219248	0.214469	0.0292769
8	1	100	N	100	100	100	100	100
8	1	100	MIN	0.127595	0.442134	0.0315564	0.0604008	0.0219982
8	1	100	MAX	0.585958	1	0.906326	0.916035	0.15118
8	1	100	MEAN	0.348121	0.933013	0.499497	0.611598	0.076212
8	1	100	STD	0.0943959	0.0973739	0.25615	0.23641	0.0361375
9	1	100	N	100	100	100	100	100
9	1	100	MIN	0.127595	0.442134	0.0315564	0.0604008	0.0219982
9	1	100	MAX	0.585958	1	0.906326	0.916035	0.15118
9	1	100	MEAN	0.348121	0.933013	0.499497	0.611598	0.076212
9	1	100	STD	0.0943959	0.0973739	0.25615	0.23641	0.0361375
10	1	100	N	100	100	100	100	100
10	1	100	MIN	0.165492	0.442134	0.0315564	0.0606126	0
10	1	100	MAX	0.539453	1	1	1	0.15118
10	1	100	MEAN	0.365243	0.943163	0.671634	0.740026	0.0520143
10	1	100	STD	0.0948333	0.0891204	0.312929	0.256461	0.0447552
11	1	100	N	100	100	100	100	100
11	1	100	MIN	0.165492	0.442134	0.0315564	0.0606126	0
11	1	100	MAX	0.539453	1	1	1	0.15118
11	1	100	MEAN	0.365243	0.943163	0.671634	0.740026	0.0520143
11	1	100	STD	0.0948333	0.0891204	0.312929	0.256461	0.0447552
12	1	100	N	100	100	100	100	100
12	1	100	MIN	0.165492	0.442134	0.0315564	0.0606126	0
12	1	100	MAX	0.539453	1	1	1	0.15118
12	1	100	MEAN	0.365429	0.940527	0.671634	0.738784	0.0524279
12	1	100	STD	0.0949371	0.0912953	0.312929	0.255993	0.0447079
13	1	100	N	100	100	100	100	100
13	1	100	MIN	0.165492	0.442134	0.0315564	0.0606126	0
13	1	100	MAX	0.539453	1	1	1	0.15118
13	1	100	MEAN	0.365095	0.937009	0.673183	0.738297	0.0527816
13	1	100	STD	0.0947647	0.095655	0.312901	0.256034	0.0448943
14	1	100	N	100	100	100	100	100
14	1	100	MIN	0.165748	0.442134	0.0315564	0.0606126	0
14	1	100	MAX	0.539453	1	1	1	0.15118
14	1	100	MEAN	0.365732	0.932471	0.680225	0.741606	0.0524754
14	1	100	STD	0.0941347	0.0980341	0.312247	0.254756	0.0447304
15	1	100	N	100	100	100	100	100
15	1	100	MIN	0.165748	0.442134	0.0315564	0.0606126	0
15	1	100	MAX	0.539453	1	1	1	0.15118
15	1	100	MEAN	0.36588	0.932675	0.683649	0.743106	0.0521352
15	1	100	STD	0.0940629	0.0971156	0.314235	0.254811	0.0445046
16	1	100	N	100	100	100	100	100
16	1	100	MIN	0.165748	0.442134	0.0315564	0.0606126	0
16	1	100	MAX	0.539453	1	1	1	0.15118
16	1	100	MEAN	0.364428	0.92755	0.684403	0.740211	0.0531828
16	1	100	STD	0.0944791	0.104028	0.315787	0.253961	0.0445375
17	1	100	N	100	100	100	100	100
17	1	100	MIN	0.165748	0.442134	0.0315564	0.0606126	0
17	1	100	MAX	0.539453	1	1	1	0.15118
17	1	100	MEAN	0.364346	0.925646	0.685953	0.740102	0.0534556
17	1	100	STD	0.0945548	0.108387	0.315653	0.253996	0.0448026
18	1	100	N	100	100	100	100	100
18	1	100	MIN	0.165748	0.442134	0.0315564	0.0606126	0
18	1	100	MAX	0.539453	1	1	1	0.15118
18	1	100	MEAN	0.364347	0.924859	0.685953	0.739559	0.0536825
18	1	100	STD	0.0945546	0.110005	0.315653	0.253812	0.0448386
19	1	100	N	100	100	100	100	100
19	1	100	MIN	0.165748	0.442134	0.0315564	0.0606126	0
19	1	100	MAX	0.539453	1	1	1	0.15118
19	1	100	MEAN	0.364246	0.921198	0.685953	0.737261	0.0545526
19	1	100	STD	0.0945008	0.114251	0.315653	0.252572	0.044695
20	1	100	N	100	100	100	100	100
20	1	100	MIN	0.165748	0.442134	0.0315564	0.0606126	0
20	1	100	MAX	0.539453	1	1	1	0.15118
20	1	100	MEAN	0.364246	0.921198	0.685953	0.737261	0.0545526
20	1	100	STD	0.0945008	0.114251	0.315653	0.252572	0.044695
21	1	100	N	100	100	100	100	100
21	1	100	MIN	0.165748	0.442134	0.0315564	0.0606126	0
21	1	100	MAX	0.539453	1	1	1	0.15118
21	1	100	MEAN	0.3643	0.920047	0.685953	0.736326	0.0550601
21	1	100	STD	0.094496	0.117761	0.315653	0.252617	0.0453183
22	1	100	N	100	100	100	100	100
22	1	100	MIN	0.165748	0.442134	0.0315564	0.0606126	0
22	1	100	MAX	0.539453	1	1	1	0.15118
22	1	100	MEAN	0.363206	0.92036	0.683772	0.735191	0.0553262
22	1	100	STD	0.0941357	0.117933	0.314536	0.25185	0.0451343
23	1	100	N	100	100	100	100	100
23	1	100	MIN	0.165748	0.442134	0.0315564	0.0606126	0
23	1	100	MAX	0.539453	1	1	1	0.15118
23	1	100	MEAN	0.363206	0.92036	0.683772	0.735191	0.0553262
23	1	100	STD	0.0941357	0.117933	0.314536	0.25185	0.0451343
24	1	100	N	100	100	100	100	100
24	1	100	MIN	0.165748	0.442134	0.0315564	0.0606126	0
24	1	100	MAX	0.539453	1	1	1	0.15118
24	1	100	MEAN	0.363206	0.92036	0.683772	0.735191	0.0553262
24	1	100	STD	0.0941357	0.117933	0.314536	0.25185	0.0451343
25	1	100	N	100	100	100	100	100
25	1	100	MIN	0.165748	0.442134	0.0315564	0.0606126	0
25	1	100	MAX	0.539453	1	1	1	0.15118
25	1	100	MEAN	0.363206	0.92036	0.683772	0.735191	0.0553262
25	1	100	STD	0.0941357	0.117933	0.314536	0.25185	0.0451343
26	1	100	N	100	100	100	100	100
26	1	100	MIN	0.165748	0.442134	0.0315564	0.0606126	0
26	1	100	MAX	0.539453	1	1	1	0.15118
26	1	100	MEAN	0.363206	0.92036	0.683772	0.735191	0.0553262
26	1	100	STD	0.0941357	0.117933	0.314536	0.25185	0.0451343
27	1	100	N	100	100	100	100	100
27	1	100	MIN	0.165748	0.442134	0.0315564	0.0606126	0
27	1	100	MAX	0.539453	1	1	1	0.15118
27	1	100	MEAN	0.363206	0.92036	0.683772	0.735191	0.0553262
27	1	100	STD	0.0941357	0.117933	0.314536	0.25185	0.0451343
28	1	100	N	100	100	100	100	100
28	1	100	MIN	0.165748	0.442134	0.0315564	0.0606126	0
28	1	100	MAX	0.539453	1	1	1	0.15118
28	1	100	MEAN	0.363206	0.92036	0.683772	0.735191	0.0553262
28	1	100	STD	0.0941357	0.117933	0.314536	0.25185	0.0451343
29	1	100	N	100	100	100	100	100
29	1	100	MIN	0.165748	0.442134	0.0315564	0.0606126	0
29	1	100	MAX	0.539453	1	1	1	0.15118
29	1	100	MEAN	0.361877	0.923701	0.678486	0.730867	0.055573
29	1	100	STD	0.0951207	0.115624	0.31733	0.259002	0.0455679
30	1	100	N	100	100	100	100	100
30	1	100	MIN	0.165748	0.442134	0.0315564	0.0606126	0
30	1	100	MAX	0.539453	1	1	1	0.15118
30	1	100	MEAN	0.361877	0.923701	0.678486	0.730867	0.055573
30	1	100	STD	0.0951207	0.115624	0.31733	0.259002	0.0455679
31	1	100	N	100	100	100	100	100
31	1	100	MIN	0.165748	0.442134	0.0315564	0.0606126	0
31	1	100	MAX	0.539453	1	1	1	0.15118
31	1	100	MEAN	0.361877	0.923701	0.678486	0.730867	0.055573
31	1	100	STD	0.0951207	0.115624	0.31733	0.259002	0.0455679
32	1	100	N	100	100	100	100	100
32	1	100	MIN	0.165748	0.442134	0.0315564	0.0606126	0
32	1	100	MAX	0.539453	1	1	1	0.15118
32	1	100	MEAN	0.361877	0.923701	0.678486	0.730867	0.055573
32	1	100	STD	0.0951207	0.115624	0.31733	0.259002	0.0455679
33	1	100	N	100	100	100	100	100
33	1	100	MIN	0.165748	0.442134	0.0315564	0.0606126	0
33	1	100	MAX	0.539453	1	1	1	0.15118
33	1	100	MEAN	0.361877	0.923701	0.678486	0.730867	0.055573
33	1	100	STD	0.0951207	0.115624	0.31733	0.259002	0.0455679
34	1	100	N	100	100	100	100	100
34	1	100	MIN	0.165748	0.442134	0.0315564	0.0606126	0
34	1	100	MAX	0.539453	1	1	1	0.15118
34	1	100	MEAN	0.361877	0.923701	0.678486	0.730867	0.055573
34	1	100	STD	0.0951207	0.115624	0.31733	0.259002	0.0455679
35	1	100	N	100	100	100	100	100
35	1	100	MIN	0.165748	0.442134	0.0315564	0.0606126	0
35	1	100	MAX	0.539453	1	1	1	0.15118
35	1	100	MEAN	0.361877	0.923701	0.678486	0.730867	0.055573
35	1	100	STD	0.0951207	0.115624	0.31733	0.259002	0.0455679
36	1	100	N	100	100	100	100	100
36	1	100	MIN	0.165748	0.442134	0.0315564	0.0606126	0
36	1	100	MAX	0.539453	1	1	1	0.15118
36	1	100	MEAN	0.361877	0.923701	0.678486	0.730867	0.055573
36	1	100	STD	0.0951207	0.115624	0.31733	0.259002	0.0455679
37	1	100	N	100	100	100	100	100
37	1	100	MIN	0.165748	0.442134	0.0315564	0.0606126	0
37	1	100	MAX	0.539453	1	1	1	0.15118
37	1	100	MEAN	0.361877	0.923701	0.678486	0.730867	0.055573
37	1	100	STD	0.0951207	0.115624	0.31733	0.259002	0.0455679
38	1	100	N	100	100	100	100	100
38	1	100	MIN	0.165748	0.442134	0.0315564	0.0606126	0
38	1	100	MAX	0.539453	1	1	1	0.15118
38	1	100	MEAN	0.361877	0.923701	0.678486	0.730867	0.055573
38	1	100	STD	0.0951207	0.115624	0.31733	0.259002	0.0455679
39	1	100	N	100	100	100	100	100
39	1	100	MIN	0.165748	0.442134	0.0315564	0.0606126	0
39	1	100	MAX	0.539453	1	1	1	0.15118
39	1	100	MEAN	0.361877	0.923701	0.678486	0.730867	0.055573
39	1	100	STD	0.0951207	0.115624	0.31733	0.259002	0.0455679
40	1	100	N	100	100	100	100	100
40	1	100	MIN	0.165748	0.442134	0.0315564	0.0606126	0
40	1	100	MAX	0.539453	1	1	1	0.15118
40	1	100	MEAN	0.361877	0.923701	0.678486	0.730867	0.055573
40	1	100	STD	0.0951207	0.115624	0.31733	0.259002	0.0455679
41	1	100	N	100	100	100	100	100
41	1	100	MIN	0.165748	0.442134	0.0315564	0.0606126	0
41	1	100	MAX	0.539453	1	1	1	0.15118
41	1	100	MEAN	0.361877	0.923701	0.678486	0.730867	0.055573
41	1	100	STD	0.0951207	0.115624	0.31733	0.259002	0.0455679
42	1	100	N	100	100	100	100	100
42	1	100	MIN	0.165748	0.442134	0.0315564	0.0606126	0
42	1	100	MAX	0.539453	1	1	1	0.15118
42	1	100	MEAN	0.361877	0.923701	0.678486	0.730867	0.055573
42	1	100	STD	0.0951207	0.115624	0.31733	0.259002	0.0455679
43	1	100	N	100	100	100	100	100
43	1	100	MIN	0.165748	0.442134	0.0315564	0.0606126	0
43	1	100	MAX	0.539453	1	1	1	0.15118
43	1	100	MEAN	0.361877	0.923701	0.678486	0.730867	0.055573
43	1	100	STD	0.0951207	0.115624	0.31733	0.259002	0.0455679
44	1	100	N	100	100	100	100	100
44	1	100	MIN	0.165748	0.442134	0.0315564	0.0606126	0
44	1	100	MAX	0.539453	1	1	1	0.15118
44	1	100	MEAN	0.361877	0.923701	0.678486	0.730867	0.055573
44	1	100	STD	0.0951207	0.115624	0.31733	0.259002	0.0455679
45	1	100	N	100	100	100	100	100
45	1	100	MIN	0.165748	0.442134	0.0315564	0.0606126	0
45	1	100	MAX	0.539453	1	1	1	0.15118
45	1	100	MEAN	0.361877	0.923701	0.678486	0.730867	0.055573
45	1	100	STD	0.0951207	0.115624	0.31733	0.259002	0.0455679
46	1	100	N	100	100	100	100	100
46	1	100	MIN	0.165748	0.442134	0.0315564	0.0606126	0
46	1	100	MAX	0.539453	1	1	1	0.15118
46	1	100	MEAN	0.361877	0.923701	0.678486	0.730867	0.055573
46	1	100	STD	0.0951207	0.115624	0.31733	0.259002	0.0455679
47	1	100	N	100	100	100	100	100
47	1	100	MIN	0.165748	0.442134	0.0315564	0.0606126	0
47	1	100	MAX	0.539453	1	1	1	0.15118
47	1	100	MEAN	0.361877	0.923701	0.678486	0.730867	0.055573
47	1	100	STD	0.0951207	0.115624	0.31733	0.259002	0.0455679
48	1	100	N	100	100	100	100	100
48	1	100	MIN	0.165748	0.442134	0.0315564	0.0606126	0
48	1	100	MAX	0.539453	1	1	1	0.15118
48	1	100	MEAN	0.361877	0.923701	0.678486	0.730867	0.055573
48	1	100	STD	0.0951207	0.115624	0.31733	0.259002	0.0455679
49	1	100	N	100	100	100	100	100
49	1	100	MIN	0.165748	0.442134	0.0315564	0.0606126	0
49	1	100	MAX	0.539453	1	1	1	0.15118
49	1	100	MEAN	0.361877	0.923701	0.678486	0.730867	0.055573
49	1	100	STD	0.0951207	0.115624	0.31733	0.259002	0.0455679
50	1	100	N	100	100	100	100	100
50	1	100	MIN	0.165748	0.442134	0.0315564	0.0606126	0
50	1	100	MAX	0.539453	1	1	1	0.15118
50	1	100	MEAN	0.361877	0.923701	0.678486	0.730867	0.055573
50	1	100	STD	0.0951207	0.115624	0.31733	0.259002	0.0455679

## Sheet: 6000three8
spatial_size	_TYPE_	_FREQ_	_STAT_	MCS_p	ppv	sensitivity	F_measure	misclassification
	0	5000		5000	5000	5000	5000	5000
	0	5000	MIN	0	0	0	0	0.00470909
	0	5000	MAX	0.528013	1	1	0.989414	0.229295
	0	5000	MEAN	0.314619	0.90701	0.515311	0.583403	0.118438
	0	5000	STD	0.103604	0.162346	0.351889	0.323529	0.0737176
1	1	100	N	100	100	100	100	100
1	1	100	MIN	0	0	0	0	0.207342
1	1	100	MAX	0.416202	1	0.0793959	0.144951	0.225042
1	1	100	MEAN	0.189658	0.851558	0.0286684	0.0551386	0.217006
1	1	100	STD	0.0962112	0.263908	0.0148168	0.0275085	0.00332275
2	1	100	N	100	100	100	100	100
2	1	100	MIN	0	0	0	0	0.207222
2	1	100	MAX	0.414311	1	0.0842576	0.153304	0.229295
2	1	100	MEAN	0.188771	0.810326	0.0290659	0.0556916	0.217349
2	1	100	STD	0.0960924	0.298377	0.0158957	0.0293274	0.00373606
3	1	100	N	100	100	100	100	100
3	1	100	MIN	0	0	0	0	0.164649
3	1	100	MAX	0.414311	1	0.260503	0.413331	0.228217
3	1	100	MEAN	0.227642	0.86037	0.084058	0.147866	0.205072
3	1	100	STD	0.101133	0.269053	0.0656184	0.109829	0.0148987
4	1	100	N	100	100	100	100	100
4	1	100	MIN	0	0	0	0	0.146312
4	1	100	MAX	0.4578	1	0.342861	0.510642	0.222892
4	1	100	MEAN	0.251563	0.87956	0.130658	0.220344	0.19497
4	1	100	STD	0.105949	0.255981	0.0811846	0.130989	0.0177062
5	1	100	N	100	100	100	100	100
5	1	100	MIN	0	0	0	0	0.134818
5	1	100	MAX	0.487695	1	0.397773	0.567818	0.222892
5	1	100	MEAN	0.263208	0.893554	0.165511	0.270867	0.187837
5	1	100	STD	0.101286	0.22444	0.0903208	0.14061	0.0197962
6	1	100	N	100	100	100	100	100
6	1	100	MIN	0	0	0	0	0.114224
6	1	100	MAX	0.487695	1	0.486981	0.654993	0.222892
6	1	100	MEAN	0.265902	0.888759	0.176491	0.283998	0.186523
6	1	100	STD	0.100307	0.205869	0.0981843	0.145158	0.020888
7	1	100	N	100	100	100	100	100
7	1	100	MIN	0	0	0	0	0.114224
7	1	100	MAX	0.487695	1	0.486981	0.654993	0.222892
7	1	100	MEAN	0.268386	0.884633	0.181857	0.290164	0.185988
7	1	100	STD	0.100374	0.207067	0.101304	0.146883	0.0210987
8	1	100	N	100	100	100	100	100
8	1	100	MIN	0	0	0	0	0.0941236
8	1	100	MAX	0.503863	1	0.581227	0.731977	0.22265
8	1	100	MEAN	0.283839	0.898159	0.237611	0.353976	0.173352
8	1	100	STD	0.100103	0.202807	0.156883	0.197804	0.0340696
9	1	100	N	100	100	100	100	100
9	1	100	MIN	0	0	0	0	0.0892265
9	1	100	MAX	0.503863	1	0.620518	0.754361	0.22265
9	1	100	MEAN	0.291247	0.898847	0.282569	0.404186	0.164447
9	1	100	STD	0.0991429	0.19922	0.17684	0.210081	0.0376725
10	1	100	N	100	100	100	100	100
10	1	100	MIN	0	0	0	0	0.0706479
10	1	100	MAX	0.503863	1	0.685854	0.812136	0.22265
10	1	100	MEAN	0.300149	0.908333	0.345374	0.469093	0.150049
10	1	100	STD	0.100559	0.198817	0.21221	0.238285	0.0464838
11	1	100	N	100	100	100	100	100
11	1	100	MIN	0	0	0	0	0.0649454
11	1	100	MAX	0.503863	1	0.710711	0.829251	0.22265
11	1	100	MEAN	0.304688	0.919374	0.362869	0.4867	0.146242
11	1	100	STD	0.0999666	0.176275	0.219043	0.241058	0.047917
12	1	100	N	100	100	100	100	100
12	1	100	MIN	0	0	0	0	0.0559156
12	1	100	MAX	0.528013	1	0.77007	0.858159	0.22265
12	1	100	MEAN	0.307846	0.917218	0.375224	0.497064	0.143839
12	1	100	STD	0.0978039	0.176728	0.227481	0.247451	0.0498657
13	1	100	N	100	100	100	100	100
13	1	100	MIN	0	0	0	0	0.0559156
13	1	100	MAX	0.528013	1	0.756532	0.857649	0.22265
13	1	100	MEAN	0.307882	0.91166	0.376425	0.49627	0.144456
13	1	100	STD	0.0970651	0.17649	0.228585	0.246706	0.0492944
14	1	100	N	100	100	100	100	100
14	1	100	MIN	0	0	0	0	0.0358236
14	1	100	MAX	0.528013	1	0.841617	0.912514	0.22265
14	1	100	MEAN	0.311444	0.921259	0.425836	0.539868	0.133978
14	1	100	STD	0.095086	0.151205	0.255891	0.259947	0.0557134
15	1	100	N	100	100	100	100	100
15	1	100	MIN	0	0	0	0	0.0213695
15	1	100	MAX	0.528013	1	0.90718	0.949759	0.22265
15	1	100	MEAN	0.319124	0.92344	0.522832	0.6204	0.113085
15	1	100	STD	0.0975297	0.151278	0.293065	0.279327	0.0642135
16	1	100	N	100	100	100	100	100
16	1	100	MIN	0	0	0	0	0.0151573
16	1	100	MAX	0.528013	1	0.934437	0.964762	0.22265
16	1	100	MEAN	0.323546	0.925862	0.551916	0.639134	0.106265
16	1	100	STD	0.101923	0.152003	0.316221	0.296246	0.0695171
17	1	100	N	100	100	100	100	100
17	1	100	MIN	0	0	0	0	0.00470909
17	1	100	MAX	0.528013	1	0.989543	0.989414	0.22265
17	1	100	MEAN	0.330166	0.94075	0.605181	0.680562	0.0937801
17	1	100	STD	0.0988227	0.119068	0.333512	0.303588	0.0739785
18	1	100	N	100	100	100	100	100
18	1	100	MIN	0	0	0	0	0.00470909
18	1	100	MAX	0.528013	1	0.989543	0.989414	0.22265
18	1	100	MEAN	0.330721	0.938498	0.607995	0.6811	0.0936779
18	1	100	STD	0.0986639	0.118633	0.335535	0.303851	0.0739748
19	1	100	N	100	100	100	100	100
19	1	100	MIN	0	0	0	0	0.00470909
19	1	100	MAX	0.528013	1	0.989543	0.989414	0.22265
19	1	100	MEAN	0.332221	0.934928	0.616997	0.686648	0.0927661
19	1	100	STD	0.0967928	0.120073	0.333963	0.301431	0.0731411
20	1	100	N	100	100	100	100	100
20	1	100	MIN	0	0	0	0	0.00692485
20	1	100	MAX	0.528013	1	1	0.984254	0.22265
20	1	100	MEAN	0.332198	0.931639	0.62348	0.689222	0.0923058
20	1	100	STD	0.09688	0.120097	0.335466	0.300809	0.0725793
21	1	100	N	100	100	100	100	100
21	1	100	MIN	0	0	0	0	0.00692485
21	1	100	MAX	0.528013	1	1	0.984254	0.22265
21	1	100	MEAN	0.332163	0.924712	0.623394	0.685804	0.0940358
21	1	100	STD	0.0968181	0.123153	0.335625	0.298921	0.0718999
22	1	100	N	100	100	100	100	100
22	1	100	MIN	0	0	0	0	0.00692485
22	1	100	MAX	0.528013	1	1	0.984254	0.22265
22	1	100	MEAN	0.332321	0.925162	0.624382	0.686505	0.0937214
22	1	100	STD	0.0967497	0.122664	0.336456	0.299315	0.0720038
23	1	100	N	100	100	100	100	100
23	1	100	MIN	0	0	0	0	0.00692485
23	1	100	MAX	0.528013	1	1	0.984254	0.22265
23	1	100	MEAN	0.332956	0.920719	0.632014	0.690982	0.0931275
23	1	100	STD	0.0966457	0.123934	0.334932	0.296785	0.0713141
24	1	100	N	100	100	100	100	100
24	1	100	MIN	0	0	0	0	0.00692485
24	1	100	MAX	0.528013	1	1	0.984254	0.22265
24	1	100	MEAN	0.333318	0.916151	0.633572	0.689342	0.0941196
24	1	100	STD	0.0967128	0.126294	0.336012	0.295723	0.0708391
25	1	100	N	100	100	100	100	100
25	1	100	MIN	0	0	0	0	0.00692485
25	1	100	MAX	0.528013	1	1	0.984254	0.22265
25	1	100	MEAN	0.333485	0.912241	0.635844	0.689109	0.094675
25	1	100	STD	0.096555	0.128973	0.336114	0.295476	0.0708503
26	1	100	N	100	100	100	100	100
26	1	100	MIN	0	0	0	0	0.00692485
26	1	100	MAX	0.528013	1	1	0.984254	0.22265
26	1	100	MEAN	0.333701	0.911255	0.635844	0.688499	0.0950418
26	1	100	STD	0.0965546	0.130192	0.336114	0.295167	0.0707865
27	1	100	N	100	100	100	100	100
27	1	100	MIN	0	0	0	0	0.00692485
27	1	100	MAX	0.528013	1	1	0.984254	0.22265
27	1	100	MEAN	0.333824	0.910887	0.635844	0.688255	0.0952015
27	1	100	STD	0.0964725	0.130807	0.336114	0.295074	0.0708095
28	1	100	N	100	100	100	100	100
28	1	100	MIN	0	0	0	0	0.00692485
28	1	100	MAX	0.528013	1	1	0.984254	0.22265
28	1	100	MEAN	0.333915	0.91012	0.635844	0.687753	0.0955231
28	1	100	STD	0.096526	0.131976	0.336114	0.294856	0.0708173
29	1	100	N	100	100	100	100	100
29	1	100	MIN	0	0	0	0	0.00692485
29	1	100	MAX	0.528013	1	1	0.984254	0.22265
29	1	100	MEAN	0.333033	0.910135	0.635372	0.687433	0.0955968
29	1	100	STD	0.0969876	0.131962	0.33623	0.294897	0.0708563
30	1	100	N	100	100	100	100	100
30	1	100	MIN	0	0	0	0	0.00692485
30	1	100	MAX	0.528013	1	1	0.984254	0.22265
30	1	100	MEAN	0.333403	0.908535	0.635372	0.686421	0.0963152
30	1	100	STD	0.0968242	0.135205	0.33623	0.294774	0.0713243
31	1	100	N	100	100	100	100	100
31	1	100	MIN	0	0	0	0	0.00692485
31	1	100	MAX	0.528013	1	1	0.984254	0.22265
31	1	100	MEAN	0.333407	0.908494	0.635372	0.686391	0.0963376
31	1	100	STD	0.0968271	0.135293	0.33623	0.294768	0.0713386
32	1	100	N	100	100	100	100	100
32	1	100	MIN	0	0	0	0	0.00692485
32	1	100	MAX	0.528013	1	1	0.984254	0.22265
32	1	100	MEAN	0.333407	0.908494	0.635372	0.686391	0.0963376
32	1	100	STD	0.0968271	0.135293	0.33623	0.294768	0.0713386
33	1	100	N	100	100	100	100	100
33	1	100	MIN	0	0	0	0	0.00692485
33	1	100	MAX	0.528013	1	1	0.984254	0.22265
33	1	100	MEAN	0.333433	0.908049	0.635372	0.686053	0.0966055
33	1	100	STD	0.0968495	0.136333	0.33623	0.294715	0.0715629
34	1	100	N	100	100	100	100	100
34	1	100	MIN	0	0	0	0	0.00692485
34	1	100	MAX	0.528013	1	1	0.984254	0.22265
34	1	100	MEAN	0.333433	0.908049	0.635372	0.686053	0.0966055
34	1	100	STD	0.0968495	0.136333	0.33623	0.294715	0.0715629
35	1	100	N	100	100	100	100	100
35	1	100	MIN	0	0	0	0	0.00692485
35	1	100	MAX	0.528013	1	1	0.984254	0.22265
35	1	100	MEAN	0.333433	0.908049	0.635372	0.686053	0.0966055
35	1	100	STD	0.0968495	0.136333	0.33623	0.294715	0.0715629
36	1	100	N	100	100	100	100	100
36	1	100	MIN	0	0	0	0	0.00692485
36	1	100	MAX	0.528013	1	1	0.984254	0.22265
36	1	100	MEAN	0.333433	0.908049	0.635372	0.686053	0.0966055
36	1	100	STD	0.0968495	0.136333	0.33623	0.294715	0.0715629
37	1	100	N	100	100	100	100	100
37	1	100	MIN	0	0	0	0	0.00692485
37	1	100	MAX	0.528013	1	1	0.984254	0.22265
37	1	100	MEAN	0.333433	0.908049	0.635372	0.686053	0.0966055
37	1	100	STD	0.0968495	0.136333	0.33623	0.294715	0.0715629
38	1	100	N	100	100	100	100	100
38	1	100	MIN	0	0	0	0	0.00692485
38	1	100	MAX	0.528013	1	1	0.984254	0.22265
38	1	100	MEAN	0.333433	0.908049	0.635372	0.686053	0.0966055
38	1	100	STD	0.0968495	0.136333	0.33623	0.294715	0.0715629
39	1	100	N	100	100	100	100	100
39	1	100	MIN	0	0	0	0	0.00692485
39	1	100	MAX	0.528013	1	1	0.984254	0.22265
39	1	100	MEAN	0.333433	0.908049	0.635372	0.686053	0.0966055
39	1	100	STD	0.0968495	0.136333	0.33623	0.294715	0.0715629
40	1	100	N	100	100	100	100	100
40	1	100	MIN	0	0	0	0	0.00692485
40	1	100	MAX	0.528013	1	1	0.984254	0.22265
40	1	100	MEAN	0.333433	0.908049	0.635372	0.686053	0.0966055
40	1	100	STD	0.0968495	0.136333	0.33623	0.294715	0.0715629
41	1	100	N	100	100	100	100	100
41	1	100	MIN	0	0	0	0	0.00692485
41	1	100	MAX	0.528013	1	1	0.984254	0.22265
41	1	100	MEAN	0.333433	0.908049	0.635372	0.686053	0.0966055
41	1	100	STD	0.0968495	0.136333	0.33623	0.294715	0.0715629
42	1	100	N	100	100	100	100	100
42	1	100	MIN	0	0	0	0	0.00692485
42	1	100	MAX	0.528013	1	1	0.984254	0.22265
42	1	100	MEAN	0.333433	0.908049	0.635372	0.686053	0.0966055
42	1	100	STD	0.0968495	0.136333	0.33623	0.294715	0.0715629
43	1	100	N	100	100	100	100	100
43	1	100	MIN	0	0	0	0	0.00692485
43	1	100	MAX	0.528013	1	1	0.984254	0.22265
43	1	100	MEAN	0.333433	0.908049	0.635372	0.686053	0.0966055
43	1	100	STD	0.0968495	0.136333	0.33623	0.294715	0.0715629
44	1	100	N	100	100	100	100	100
44	1	100	MIN	0	0	0	0	0.00692485
44	1	100	MAX	0.528013	1	1	0.984254	0.22265
44	1	100	MEAN	0.333433	0.908049	0.635372	0.686053	0.0966055
44	1	100	STD	0.0968495	0.136333	0.33623	0.294715	0.0715629
45	1	100	N	100	100	100	100	100
45	1	100	MIN	0	0	0	0	0.00692485
45	1	100	MAX	0.528013	1	1	0.984254	0.22265
45	1	100	MEAN	0.333433	0.908049	0.635372	0.686053	0.0966055
45	1	100	STD	0.0968495	0.136333	0.33623	0.294715	0.0715629
46	1	100	N	100	100	100	100	100
46	1	100	MIN	0	0	0	0	0.00692485
46	1	100	MAX	0.528013	1	1	0.984254	0.22265
46	1	100	MEAN	0.333433	0.908049	0.635372	0.686053	0.0966055
46	1	100	STD	0.0968495	0.136333	0.33623	0.294715	0.0715629
47	1	100	N	100	100	100	100	100
47	1	100	MIN	0	0	0	0	0.00692485
47	1	100	MAX	0.528013	1	1	0.984254	0.22265
47	1	100	MEAN	0.333433	0.908049	0.635372	0.686053	0.0966055
47	1	100	STD	0.0968495	0.136333	0.33623	0.294715	0.0715629
48	1	100	N	100	100	100	100	100
48	1	100	MIN	0	0	0	0	0.00692485
48	1	100	MAX	0.528013	1	1	0.984254	0.22265
48	1	100	MEAN	0.333433	0.908049	0.635372	0.686053	0.0966055
48	1	100	STD	0.0968495	0.136333	0.33623	0.294715	0.0715629
49	1	100	N	100	100	100	100	100
49	1	100	MIN	0	0	0	0	0.00692485
49	1	100	MAX	0.528013	1	1	0.984254	0.22265
49	1	100	MEAN	0.333433	0.908049	0.635372	0.686053	0.0966055
49	1	100	STD	0.0968495	0.136333	0.33623	0.294715	0.0715629
50	1	100	N	100	100	100	100	100
50	1	100	MIN	0	0	0	0	0.00692485
50	1	100	MAX	0.528013	1	1	0.984254	0.22265
50	1	100	MEAN	0.333433	0.908049	0.635372	0.686053	0.0966055
50	1	100	STD	0.0968495	0.136333	0.33623	0.294715	0.0715629

## Sheet: 6000three16
spatial_size	_TYPE_	_FREQ_	_STAT_	MCS_p	ppv	sensitivity	F_measure	misclassification
	0	5000		5000	5000	5000	5000	5000
	0	5000	MIN	0	0	0	0	0.0146277
	0	5000	MAX	0.567668	1	1	0.97795	0.331223
	0	5000	MEAN	0.282533	0.917948	0.356844	0.440954	0.218796
	0	5000	STD	0.107387	0.149483	0.317788	0.317018	0.0989287
1	1	100	N	100	100	100	100	100
1	1	100	MIN	0	0	0	0	0.309148
1	1	100	MAX	0.370312	1	0.0559393	0.105952	0.327466
1	1	100	MEAN	0.16313	0.842559	0.0239674	0.0464808	0.319966
1	1	100	STD	0.0861265	0.319766	0.0123148	0.023485	0.00402257
2	1	100	N	100	100	100	100	100
2	1	100	MIN	0	0	0	0	0.296913
2	1	100	MAX	0.478838	1	0.102065	0.183763	0.327466
2	1	100	MEAN	0.191654	0.850564	0.0342825	0.0654626	0.317309
2	1	100	STD	0.0926994	0.266465	0.0180587	0.0331285	0.00556208
3	1	100	N	100	100	100	100	100
3	1	100	MIN	0	0	0	0	0.256798
3	1	100	MAX	0.484656	1	0.215802	0.354995	0.327466
3	1	100	MEAN	0.204113	0.843229	0.0459773	0.0849769	0.313676
3	1	100	STD	0.104361	0.279641	0.0393092	0.0669033	0.0123088
4	1	100	N	100	100	100	100	100
4	1	100	MIN	0	0	0	0	0.238653
4	1	100	MAX	0.484656	1	0.271213	0.426699	0.327466
4	1	100	MEAN	0.223978	0.910955	0.0735487	0.131424	0.304675
4	1	100	STD	0.0983528	0.182891	0.0574123	0.0959147	0.0188274
5	1	100	N	100	100	100	100	100
5	1	100	MIN	0	0	0	0	0.227284
5	1	100	MAX	0.567668	1	0.305932	0.468527	0.327466
5	1	100	MEAN	0.244533	0.920569	0.107391	0.18503	0.293722
5	1	100	STD	0.102757	0.182099	0.0753638	0.121691	0.0247984
6	1	100	N	100	100	100	100	100
6	1	100	MIN	0	0	0	0	0.218588
6	1	100	MAX	0.567668	1	0.332485	0.499045	0.327466
6	1	100	MEAN	0.25493	0.918578	0.130799	0.220453	0.286522
6	1	100	STD	0.107386	0.17593	0.0832847	0.131617	0.0268423
7	1	100	N	100	100	100	100	100
7	1	100	MIN	0	0	0	0	0.219944
7	1	100	MAX	0.567668	1	0.346404	0.494368	0.327466
7	1	100	MEAN	0.259177	0.905357	0.137474	0.228594	0.285576
7	1	100	STD	0.107759	0.176047	0.0887633	0.137094	0.0274144
8	1	100	N	100	100	100	100	100
8	1	100	MIN	0	0	0	0	0.185318
8	1	100	MAX	0.567668	1	0.434083	0.605381	0.327466
8	1	100	MEAN	0.261481	0.904752	0.145426	0.238789	0.283053
8	1	100	STD	0.107644	0.176591	0.0985753	0.147523	0.0310124
9	1	100	N	100	100	100	100	100
9	1	100	MIN	0	0	0	0	0.185318
9	1	100	MAX	0.567668	1	0.434083	0.605381	0.327466
9	1	100	MEAN	0.262885	0.907674	0.151436	0.247371	0.281107
9	1	100	STD	0.107068	0.176033	0.101179	0.149908	0.0319244
10	1	100	N	100	100	100	100	100
10	1	100	MIN	0	0	0	0	0.171331
10	1	100	MAX	0.567668	1	0.476796	0.645717	0.327466
10	1	100	MEAN	0.263943	0.900548	0.161263	0.259519	0.278632
10	1	100	STD	0.106347	0.179636	0.111135	0.158701	0.0355787
11	1	100	N	100	100	100	100	100
11	1	100	MIN	0	0	0	0	0.171331
11	1	100	MAX	0.567668	1	0.476796	0.645717	0.327466
11	1	100	MEAN	0.264316	0.899659	0.163468	0.261846	0.278075
11	1	100	STD	0.106332	0.180635	0.114605	0.162265	0.0367779
12	1	100	N	100	100	100	100	100
12	1	100	MIN	0	0	0	0	0.156573
12	1	100	MAX	0.567668	1	0.53587	0.691501	0.327466
12	1	100	MEAN	0.265985	0.899529	0.174524	0.275828	0.274714
12	1	100	STD	0.106291	0.180363	0.123309	0.169649	0.0393561
13	1	100	N	100	100	100	100	100
13	1	100	MIN	0	0	0	0	0.146632
13	1	100	MAX	0.567668	1	0.556372	0.712745	0.331223
13	1	100	MEAN	0.268866	0.89718	0.194381	0.298767	0.268946
13	1	100	STD	0.108965	0.184528	0.142879	0.188498	0.0463393
14	1	100	N	100	100	100	100	100
14	1	100	MIN	0	0	0	0	0.146632
14	1	100	MAX	0.567668	1	0.556372	0.712745	0.331223
14	1	100	MEAN	0.269904	0.897898	0.205284	0.311471	0.265587
14	1	100	STD	0.108682	0.184736	0.151056	0.196603	0.0488224
15	1	100	N	100	100	100	100	100
15	1	100	MIN	0	0	0	0	0.127875
15	1	100	MAX	0.567668	1	0.622947	0.761366	0.331223
15	1	100	MEAN	0.272925	0.897102	0.223858	0.331234	0.259773
15	1	100	STD	0.108077	0.184702	0.17025	0.21372	0.055158
16	1	100	N	100	100	100	100	100
16	1	100	MIN	0	0	0	0	0.102923
16	1	100	MAX	0.531281	1	0.687433	0.813932	0.331223
16	1	100	MEAN	0.275652	0.902184	0.254072	0.363233	0.249782
16	1	100	STD	0.107934	0.184884	0.19717	0.236822	0.064411
17	1	100	N	100	100	100	100	100
17	1	100	MIN	0	0	0	0	0.094187
17	1	100	MAX	0.531281	1	0.714109	0.832372	0.331223
17	1	100	MEAN	0.275953	0.903976	0.259975	0.367283	0.247675
17	1	100	STD	0.108122	0.185481	0.20847	0.247163	0.0682045
18	1	100	N	100	100	100	100	100
18	1	100	MIN	0	0	0	0	0.094187
18	1	100	MAX	0.531281	1	0.714109	0.832372	0.331223
18	1	100	MEAN	0.279099	0.912308	0.280541	0.388979	0.241489
18	1	100	STD	0.105331	0.161451	0.220758	0.254579	0.0719095
19	1	100	N	100	100	100	100	100
19	1	100	MIN	0	0	0	0	0.0851611
19	1	100	MAX	0.531281	1	0.760692	0.852781	0.331223
19	1	100	MEAN	0.28365	0.914938	0.329958	0.439599	0.226051
19	1	100	STD	0.105275	0.161213	0.244351	0.271971	0.0793276
20	1	100	N	100	100	100	100	100
20	1	100	MIN	0	0	0	0	0.0800045
20	1	100	MAX	0.531281	1	0.78109	0.864758	0.331223
20	1	100	MEAN	0.284756	0.916544	0.334742	0.443743	0.224229
20	1	100	STD	0.105258	0.161279	0.249257	0.276119	0.0810784
21	1	100	N	100	100	100	100	100
21	1	100	MIN	0	0	0	0	0.0503812
21	1	100	MAX	0.531281	1	0.847881	0.91682	0.331223
21	1	100	MEAN	0.287794	0.91837	0.360097	0.465872	0.215979
21	1	100	STD	0.105083	0.160945	0.269749	0.288885	0.087836
22	1	100	N	100	100	100	100	100
22	1	100	MIN	0	0	0	0	0.0457328
22	1	100	MAX	0.531281	1	0.862076	0.925069	0.331223
22	1	100	MEAN	0.290866	0.919978	0.386994	0.48884	0.207266
22	1	100	STD	0.105882	0.160698	0.287601	0.302142	0.0937318
23	1	100	N	100	100	100	100	100
23	1	100	MIN	0	0	0	0	0.03014
23	1	100	MAX	0.523635	1	0.909693	0.951847	0.331223
23	1	100	MEAN	0.292701	0.924214	0.410704	0.50983	0.199111
23	1	100	STD	0.105934	0.161351	0.301563	0.311207	0.0987213
24	1	100	N	100	100	100	100	100
24	1	100	MIN	0	0	0	0	0.03014
24	1	100	MAX	0.529594	1	0.915528	0.951847	0.331223
24	1	100	MEAN	0.296172	0.932934	0.427453	0.523713	0.194101
24	1	100	STD	0.103233	0.131659	0.310851	0.314359	0.101335
25	1	100	N	100	100	100	100	100
25	1	100	MIN	0.11509	0.48679	0.0139267	0.0274708	0.0302217
25	1	100	MAX	0.529594	1	0.940302	0.953221	0.331223
25	1	100	MEAN	0.299153	0.941049	0.445691	0.540455	0.189345
25	1	100	STD	0.100272	0.0907898	0.313424	0.310701	0.101364
26	1	100	N	100	100	100	100	100
26	1	100	MIN	0.11509	0.48679	0.0139267	0.0274708	0.0146277
26	1	100	MAX	0.529594	1	0.990592	0.97795	0.331223
26	1	100	MEAN	0.302536	0.939809	0.467011	0.555281	0.183471
26	1	100	STD	0.101254	0.0901894	0.326628	0.317275	0.104567
27	1	100	N	100	100	100	100	100
27	1	100	MIN	0.11509	0.48679	0.0139267	0.0274708	0.0146277
27	1	100	MAX	0.529594	1	0.990592	0.97795	0.331223
27	1	100	MEAN	0.303828	0.937227	0.484886	0.569685	0.178491
27	1	100	STD	0.101342	0.0899228	0.331515	0.318962	0.105576
28	1	100	N	100	100	100	100	100
28	1	100	MIN	0.11509	0.48679	0.0139267	0.0274708	0.0178088
28	1	100	MAX	0.529594	1	1	0.972608	0.331223
28	1	100	MEAN	0.304471	0.935705	0.486745	0.570065	0.17842
28	1	100	STD	0.101424	0.0899886	0.333322	0.319234	0.105575
29	1	100	N	100	100	100	100	100
29	1	100	MIN	0.11509	0.48679	0.0139267	0.0274708	0.0178088
29	1	100	MAX	0.531564	1	1	0.972608	0.331223
29	1	100	MEAN	0.302762	0.935194	0.491896	0.572731	0.177173
29	1	100	STD	0.102134	0.0899826	0.337896	0.320956	0.106367
30	1	100	N	100	100	100	100	100
30	1	100	MIN	0.11509	0.48679	0.0139267	0.0274708	0.0178088
30	1	100	MAX	0.531564	1	1	0.972608	0.331223
30	1	100	MEAN	0.302978	0.933718	0.492192	0.572168	0.177624
30	1	100	STD	0.102286	0.0905554	0.338146	0.320336	0.105847
31	1	100	N	100	100	100	100	100
31	1	100	MIN	0.11509	0.48679	0.0139267	0.0274708	0.0178088
31	1	100	MAX	0.531564	1	1	0.972608	0.331223
31	1	100	MEAN	0.303166	0.932913	0.493479	0.572512	0.177536
31	1	100	STD	0.102166	0.0906924	0.339231	0.320529	0.105801
32	1	100	N	100	100	100	100	100
32	1	100	MIN	0.11509	0.48679	0.0139267	0.0274708	0.0178088
32	1	100	MAX	0.531564	1	1	0.972608	0.331223
32	1	100	MEAN	0.303325	0.932853	0.495292	0.573455	0.177119
32	1	100	STD	0.101999	0.0906214	0.340529	0.321054	0.105869
33	1	100	N	100	100	100	100	100
33	1	100	MIN	0.11509	0.48679	0.0139267	0.0274708	0.0178088
33	1	100	MAX	0.531564	1	1	0.972608	0.331223
33	1	100	MEAN	0.303337	0.931964	0.498189	0.574851	0.176664
33	1	100	STD	0.101947	0.0916461	0.342109	0.321749	0.105958
34	1	100	N	100	100	100	100	100
34	1	100	MIN	0.11509	0.48679	0.0139267	0.0274708	0.0178088
34	1	100	MAX	0.531564	1	1	0.972608	0.331223
34	1	100	MEAN	0.303431	0.931827	0.498189	0.574779	0.176723
34	1	100	STD	0.101927	0.0918643	0.342109	0.321697	0.105932
35	1	100	N	100	100	100	100	100
35	1	100	MIN	0.11509	0.48679	0.0139267	0.0274708	0.0178088
35	1	100	MAX	0.531564	1	1	0.972608	0.331223
35	1	100	MEAN	0.303699	0.931471	0.498189	0.574586	0.17689
35	1	100	STD	0.101918	0.0925268	0.342109	0.321565	0.105876
36	1	100	N	100	100	100	100	100
36	1	100	MIN	0.11509	0.48679	0.0139267	0.0274708	0.0178088
36	1	100	MAX	0.531564	1	1	0.972608	0.331223
36	1	100	MEAN	0.303699	0.931471	0.498189	0.574586	0.17689
36	1	100	STD	0.101918	0.0925268	0.342109	0.321565	0.105876
37	1	100	N	100	100	100	100	100
37	1	100	MIN	0.11509	0.48679	0.0139267	0.0274708	0.0178088
37	1	100	MAX	0.531564	1	1	0.972608	0.331223
37	1	100	MEAN	0.303699	0.931471	0.498189	0.574586	0.17689
37	1	100	STD	0.101918	0.0925268	0.342109	0.321565	0.105876
38	1	100	N	100	100	100	100	100
38	1	100	MIN	0.11509	0.48679	0.0139267	0.0274708	0.0178088
38	1	100	MAX	0.531564	1	1	0.972608	0.331223
38	1	100	MEAN	0.303699	0.931471	0.498189	0.574586	0.17689
38	1	100	STD	0.101918	0.0925268	0.342109	0.321565	0.105876
39	1	100	N	100	100	100	100	100
39	1	100	MIN	0.11509	0.48679	0.0139267	0.0274708	0.0178088
39	1	100	MAX	0.531564	1	1	0.972608	0.331223
39	1	100	MEAN	0.303699	0.931471	0.498189	0.574586	0.17689
39	1	100	STD	0.101918	0.0925268	0.342109	0.321565	0.105876
40	1	100	N	100	100	100	100	100
40	1	100	MIN	0.11509	0.48679	0.0139267	0.0274708	0.0178088
40	1	100	MAX	0.531564	1	1	0.972608	0.331223
40	1	100	MEAN	0.303699	0.931471	0.498189	0.574586	0.17689
40	1	100	STD	0.101918	0.0925268	0.342109	0.321565	0.105876
41	1	100	N	100	100	100	100	100
41	1	100	MIN	0.11509	0.48679	0.0139267	0.0274708	0.0178088
41	1	100	MAX	0.531564	1	1	0.972608	0.331223
41	1	100	MEAN	0.303699	0.931471	0.498189	0.574586	0.17689
41	1	100	STD	0.101918	0.0925268	0.342109	0.321565	0.105876
42	1	100	N	100	100	100	100	100
42	1	100	MIN	0.11509	0.48679	0.0139267	0.0274708	0.0178088
42	1	100	MAX	0.531564	1	1	0.972608	0.331223
42	1	100	MEAN	0.303699	0.931471	0.498189	0.574586	0.17689
42	1	100	STD	0.101918	0.0925268	0.342109	0.321565	0.105876
43	1	100	N	100	100	100	100	100
43	1	100	MIN	0.11509	0.48679	0.0139267	0.0274708	0.0178088
43	1	100	MAX	0.531564	1	1	0.972608	0.331223
43	1	100	MEAN	0.303699	0.931471	0.498189	0.574586	0.17689
43	1	100	STD	0.101918	0.0925268	0.342109	0.321565	0.105876
44	1	100	N	100	100	100	100	100
44	1	100	MIN	0.11509	0.48679	0.0139267	0.0274708	0.0178088
44	1	100	MAX	0.531564	1	1	0.972608	0.331223
44	1	100	MEAN	0.303699	0.931471	0.498189	0.574586	0.17689
44	1	100	STD	0.101918	0.0925268	0.342109	0.321565	0.105876
45	1	100	N	100	100	100	100	100
45	1	100	MIN	0.11509	0.48679	0.0139267	0.0274708	0.0178088
45	1	100	MAX	0.531564	1	1	0.972608	0.331223
45	1	100	MEAN	0.303699	0.931471	0.498189	0.574586	0.17689
45	1	100	STD	0.101918	0.0925268	0.342109	0.321565	0.105876
46	1	100	N	100	100	100	100	100
46	1	100	MIN	0.11509	0.48679	0.0139267	0.0274708	0.0178088
46	1	100	MAX	0.531564	1	1	0.972608	0.331223
46	1	100	MEAN	0.303699	0.931471	0.498189	0.574586	0.17689
46	1	100	STD	0.101918	0.0925268	0.342109	0.321565	0.105876
47	1	100	N	100	100	100	100	100
47	1	100	MIN	0.11509	0.48679	0.0139267	0.0274708	0.0178088
47	1	100	MAX	0.531564	1	1	0.972608	0.331223
47	1	100	MEAN	0.303699	0.931471	0.498189	0.574586	0.17689
47	1	100	STD	0.101918	0.0925268	0.342109	0.321565	0.105876
48	1	100	N	100	100	100	100	100
48	1	100	MIN	0.11509	0.48679	0.0139267	0.0274708	0.0178088
48	1	100	MAX	0.531564	1	1	0.972608	0.331223
48	1	100	MEAN	0.303699	0.931471	0.498189	0.574586	0.17689
48	1	100	STD	0.101918	0.0925268	0.342109	0.321565	0.105876
49	1	100	N	100	100	100	100	100
49	1	100	MIN	0.11509	0.48679	0.0139267	0.0274708	0.0178088
49	1	100	MAX	0.531564	1	1	0.972608	0.331223
49	1	100	MEAN	0.303699	0.931471	0.498189	0.574586	0.17689
49	1	100	STD	0.101918	0.0925268	0.342109	0.321565	0.105876
50	1	100	N	100	100	100	100	100
50	1	100	MIN	0.11509	0.48679	0.0139267	0.0274708	0.0178088
50	1	100	MAX	0.531564	1	1	0.972608	0.331223
50	1	100	MEAN	0.303699	0.931471	0.498189	0.574586	0.17689
50	1	100	STD	0.101918	0.0925268	0.342109	0.321565	0.105876

## Sheet: 600three1
spatial_size	_TYPE_	_FREQ_	_STAT_	MCS_p	ppv	sensitivity	F_measure	misclassification
	0	5000		5000	5000	5000	5000	5000
	0	5000	MIN	0.0915863	0.539128	0.00178446	0.00356257	0
	0	5000	MAX	1.22221	1	1	1	0.0506641
	0	5000	MEAN	0.482426	0.919997	0.835468	0.835005	0.0130736
	0	5000	STD	0.13688	0.124519	0.283258	0.23978	0.0153119
1	1	100	N	100	100	100	100	100
1	1	100	MIN	0.0915863	1	0.00178446	0.00356257	0.0506641
1	1	100	MAX	1.22221	1	0.00178446	0.00356257	0.0506641
1	1	100	MEAN	0.529375	1	0.00178446	0.00356257	0.0506641
1	1	100	STD	0.21766	0	0	0	0
2	1	100	N	100	100	100	100	100
2	1	100	MIN	0.0915863	1	0.00178446	0.00356257	0.0506641
2	1	100	MAX	1.22221	1	0.00178446	0.00356257	0.0506641
2	1	100	MEAN	0.529375	1	0.00178446	0.00356257	0.0506641
2	1	100	STD	0.21766	0	0	0	0
3	1	100	N	100	100	100	100	100
3	1	100	MIN	0.215704	0.827768	0.475549	0.604065	0
3	1	100	MAX	0.794667	1	1	1	0.0316403
3	1	100	MEAN	0.47898	0.979136	0.888169	0.91634	0.00661937
3	1	100	STD	0.130685	0.0428089	0.211924	0.14329	0.010961
4	1	100	N	100	100	100	100	100
4	1	100	MIN	0.215704	0.611413	0.475549	0.53499	0
4	1	100	MAX	0.794667	1	1	1	0.0419583
4	1	100	MEAN	0.480386	0.937453	0.888169	0.896288	0.00899317
4	1	100	STD	0.130948	0.0956949	0.211924	0.146045	0.0117731
5	1	100	N	100	100	100	100	100
5	1	100	MIN	0.205545	0.539128	0.00178446	0.00356257	0
5	1	100	MAX	0.794667	1	1	1	0.0506641
5	1	100	MEAN	0.481759	0.918826	0.873956	0.873689	0.0110509
5	1	100	STD	0.131453	0.122005	0.230907	0.173734	0.0133812
6	1	100	N	100	100	100	100	100
6	1	100	MIN	0.205545	0.539128	0.00178446	0.00356257	0
6	1	100	MAX	0.794667	1	1	1	0.0506641
6	1	100	MEAN	0.481441	0.913127	0.873956	0.870069	0.0115467
6	1	100	STD	0.131599	0.128123	0.230907	0.173826	0.0136034
7	1	100	N	100	100	100	100	100
7	1	100	MIN	0.205545	0.539128	0.00178446	0.00356257	0
7	1	100	MAX	0.794667	1	1	1	0.0506641
7	1	100	MEAN	0.480454	0.914803	0.869218	0.86788	0.011685
7	1	100	STD	0.132961	0.128152	0.233144	0.174713	0.01366
8	1	100	N	100	100	100	100	100
8	1	100	MIN	0.205545	0.539128	0.00178446	0.00356257	0
8	1	100	MAX	0.794667	1	1	1	0.0506641
8	1	100	MEAN	0.480454	0.914803	0.869218	0.86788	0.011685
8	1	100	STD	0.132961	0.128152	0.233144	0.174713	0.01366
9	1	100	N	100	100	100	100	100
9	1	100	MIN	0.205545	0.539128	0.00178446	0.00356257	0
9	1	100	MAX	0.794667	1	1	1	0.0506641
9	1	100	MEAN	0.480454	0.914803	0.869218	0.86788	0.011685
9	1	100	STD	0.132961	0.128152	0.233144	0.174713	0.01366
10	1	100	N	100	100	100	100	100
10	1	100	MIN	0.205545	0.539128	0.00178446	0.00356257	0
10	1	100	MAX	0.794667	1	1	1	0.0506641
10	1	100	MEAN	0.480454	0.914803	0.869218	0.86788	0.011685
10	1	100	STD	0.132961	0.128152	0.233144	0.174713	0.01366
11	1	100	N	100	100	100	100	100
11	1	100	MIN	0.205545	0.539128	0.00178446	0.00356257	0
11	1	100	MAX	0.794667	1	1	1	0.0506641
11	1	100	MEAN	0.480454	0.914803	0.869218	0.86788	0.011685
11	1	100	STD	0.132961	0.128152	0.233144	0.174713	0.01366
12	1	100	N	100	100	100	100	100
12	1	100	MIN	0.205545	0.539128	0.00178446	0.00356257	0
12	1	100	MAX	0.794667	1	1	1	0.0506641
12	1	100	MEAN	0.480454	0.914803	0.869218	0.86788	0.011685
12	1	100	STD	0.132961	0.128152	0.233144	0.174713	0.01366
13	1	100	N	100	100	100	100	100
13	1	100	MIN	0.205545	0.539128	0.00178446	0.00356257	0
13	1	100	MAX	0.794667	1	1	1	0.0506641
13	1	100	MEAN	0.480454	0.914803	0.869218	0.86788	0.011685
13	1	100	STD	0.132961	0.128152	0.233144	0.174713	0.01366
14	1	100	N	100	100	100	100	100
14	1	100	MIN	0.205545	0.539128	0.00178446	0.00356257	0
14	1	100	MAX	0.794667	1	1	1	0.0506641
14	1	100	MEAN	0.480454	0.914803	0.869218	0.86788	0.011685
14	1	100	STD	0.132961	0.128152	0.233144	0.174713	0.01366
15	1	100	N	100	100	100	100	100
15	1	100	MIN	0.205545	0.539128	0.00178446	0.00356257	0
15	1	100	MAX	0.794667	1	1	1	0.0506641
15	1	100	MEAN	0.480454	0.914803	0.869218	0.86788	0.011685
15	1	100	STD	0.132961	0.128152	0.233144	0.174713	0.01366
16	1	100	N	100	100	100	100	100
16	1	100	MIN	0.205545	0.539128	0.00178446	0.00356257	0
16	1	100	MAX	0.794667	1	1	1	0.0506641
16	1	100	MEAN	0.480454	0.914803	0.869218	0.86788	0.011685
16	1	100	STD	0.132961	0.128152	0.233144	0.174713	0.01366
17	1	100	N	100	100	100	100	100
17	1	100	MIN	0.205545	0.539128	0.00178446	0.00356257	0
17	1	100	MAX	0.794667	1	1	1	0.0506641
17	1	100	MEAN	0.480454	0.914803	0.869218	0.86788	0.011685
17	1	100	STD	0.132961	0.128152	0.233144	0.174713	0.01366
18	1	100	N	100	100	100	100	100
18	1	100	MIN	0.205545	0.539128	0.00178446	0.00356257	0
18	1	100	MAX	0.794667	1	1	1	0.0506641
18	1	100	MEAN	0.480454	0.914803	0.869218	0.86788	0.011685
18	1	100	STD	0.132961	0.128152	0.233144	0.174713	0.01366
19	1	100	N	100	100	100	100	100
19	1	100	MIN	0.205545	0.539128	0.00178446	0.00356257	0
19	1	100	MAX	0.794667	1	1	1	0.0506641
19	1	100	MEAN	0.480454	0.914803	0.869218	0.86788	0.011685
19	1	100	STD	0.132961	0.128152	0.233144	0.174713	0.01366
20	1	100	N	100	100	100	100	100
20	1	100	MIN	0.205545	0.539128	0.00178446	0.00356257	0
20	1	100	MAX	0.794667	1	1	1	0.0506641
20	1	100	MEAN	0.480454	0.914803	0.869218	0.86788	0.011685
20	1	100	STD	0.132961	0.128152	0.233144	0.174713	0.01366
21	1	100	N	100	100	100	100	100
21	1	100	MIN	0.205545	0.539128	0.00178446	0.00356257	0
21	1	100	MAX	0.794667	1	1	1	0.0506641
21	1	100	MEAN	0.480454	0.914803	0.869218	0.86788	0.011685
21	1	100	STD	0.132961	0.128152	0.233144	0.174713	0.01366
22	1	100	N	100	100	100	100	100
22	1	100	MIN	0.205545	0.539128	0.00178446	0.00356257	0
22	1	100	MAX	0.794667	1	1	1	0.0506641
22	1	100	MEAN	0.480454	0.914803	0.869218	0.86788	0.011685
22	1	100	STD	0.132961	0.128152	0.233144	0.174713	0.01366
23	1	100	N	100	100	100	100	100
23	1	100	MIN	0.205545	0.539128	0.00178446	0.00356257	0
23	1	100	MAX	0.794667	1	1	1	0.0506641
23	1	100	MEAN	0.480454	0.914803	0.869218	0.86788	0.011685
23	1	100	STD	0.132961	0.128152	0.233144	0.174713	0.01366
24	1	100	N	100	100	100	100	100
24	1	100	MIN	0.205545	0.539128	0.00178446	0.00356257	0
24	1	100	MAX	0.794667	1	1	1	0.0506641
24	1	100	MEAN	0.480454	0.914803	0.869218	0.86788	0.011685
24	1	100	STD	0.132961	0.128152	0.233144	0.174713	0.01366
25	1	100	N	100	100	100	100	100
25	1	100	MIN	0.205545	0.539128	0.00178446	0.00356257	0
25	1	100	MAX	0.794667	1	1	1	0.0506641
25	1	100	MEAN	0.480454	0.914803	0.869218	0.86788	0.011685
25	1	100	STD	0.132961	0.128152	0.233144	0.174713	0.01366
26	1	100	N	100	100	100	100	100
26	1	100	MIN	0.205545	0.539128	0.00178446	0.00356257	0
26	1	100	MAX	0.794667	1	1	1	0.0506641
26	1	100	MEAN	0.480454	0.914803	0.869218	0.86788	0.011685
26	1	100	STD	0.132961	0.128152	0.233144	0.174713	0.01366
27	1	100	N	100	100	100	100	100
27	1	100	MIN	0.205545	0.539128	0.00178446	0.00356257	0
27	1	100	MAX	0.794667	1	1	1	0.0506641
27	1	100	MEAN	0.480454	0.914803	0.869218	0.86788	0.011685
27	1	100	STD	0.132961	0.128152	0.233144	0.174713	0.01366
28	1	100	N	100	100	100	100	100
28	1	100	MIN	0.205545	0.539128	0.00178446	0.00356257	0
28	1	100	MAX	0.794667	1	1	1	0.0506641
28	1	100	MEAN	0.480454	0.914803	0.869218	0.86788	0.011685
28	1	100	STD	0.132961	0.128152	0.233144	0.174713	0.01366
29	1	100	N	100	100	100	100	100
29	1	100	MIN	0.205545	0.539128	0.00178446	0.00356257	0
29	1	100	MAX	0.794667	1	1	1	0.0506641
29	1	100	MEAN	0.480454	0.914803	0.869218	0.86788	0.011685
29	1	100	STD	0.132961	0.128152	0.233144	0.174713	0.01366
30	1	100	N	100	100	100	100	100
30	1	100	MIN	0.205545	0.539128	0.00178446	0.00356257	0
30	1	100	MAX	0.794667	1	1	1	0.0506641
30	1	100	MEAN	0.480454	0.914803	0.869218	0.86788	0.011685
30	1	100	STD	0.132961	0.128152	0.233144	0.174713	0.01366
31	1	100	N	100	100	100	100	100
31	1	100	MIN	0.205545	0.539128	0.00178446	0.00356257	0
31	1	100	MAX	0.794667	1	1	1	0.0506641
31	1	100	MEAN	0.480454	0.914803	0.869218	0.86788	0.011685
31	1	100	STD	0.132961	0.128152	0.233144	0.174713	0.01366
32	1	100	N	100	100	100	100	100
32	1	100	MIN	0.205545	0.539128	0.00178446	0.00356257	0
32	1	100	MAX	0.794667	1	1	1	0.0506641
32	1	100	MEAN	0.480454	0.914803	0.869218	0.86788	0.011685
32	1	100	STD	0.132961	0.128152	0.233144	0.174713	0.01366
33	1	100	N	100	100	100	100	100
33	1	100	MIN	0.205545	0.539128	0.00178446	0.00356257	0
33	1	100	MAX	0.794667	1	1	1	0.0506641
33	1	100	MEAN	0.480454	0.914803	0.869218	0.86788	0.011685
33	1	100	STD	0.132961	0.128152	0.233144	0.174713	0.01366
34	1	100	N	100	100	100	100	100
34	1	100	MIN	0.205545	0.539128	0.00178446	0.00356257	0
34	1	100	MAX	0.794667	1	1	1	0.0506641
34	1	100	MEAN	0.480454	0.914803	0.869218	0.86788	0.011685
34	1	100	STD	0.132961	0.128152	0.233144	0.174713	0.01366
35	1	100	N	100	100	100	100	100
35	1	100	MIN	0.205545	0.539128	0.00178446	0.00356257	0
35	1	100	MAX	0.794667	1	1	1	0.0506641
35	1	100	MEAN	0.480454	0.914803	0.869218	0.86788	0.011685
35	1	100	STD	0.132961	0.128152	0.233144	0.174713	0.01366
36	1	100	N	100	100	100	100	100
36	1	100	MIN	0.205545	0.539128	0.00178446	0.00356257	0
36	1	100	MAX	0.794667	1	1	1	0.0506641
36	1	100	MEAN	0.480454	0.914803	0.869218	0.86788	0.011685
36	1	100	STD	0.132961	0.128152	0.233144	0.174713	0.01366
37	1	100	N	100	100	100	100	100
37	1	100	MIN	0.205545	0.539128	0.00178446	0.00356257	0
37	1	100	MAX	0.794667	1	1	1	0.0506641
37	1	100	MEAN	0.480454	0.914803	0.869218	0.86788	0.011685
37	1	100	STD	0.132961	0.128152	0.233144	0.174713	0.01366
38	1	100	N	100	100	100	100	100
38	1	100	MIN	0.205545	0.539128	0.00178446	0.00356257	0
38	1	100	MAX	0.794667	1	1	1	0.0506641
38	1	100	MEAN	0.480454	0.914803	0.869218	0.86788	0.011685
38	1	100	STD	0.132961	0.128152	0.233144	0.174713	0.01366
39	1	100	N	100	100	100	100	100
39	1	100	MIN	0.205545	0.539128	0.00178446	0.00356257	0
39	1	100	MAX	0.794667	1	1	1	0.0506641
39	1	100	MEAN	0.480454	0.914803	0.869218	0.86788	0.011685
39	1	100	STD	0.132961	0.128152	0.233144	0.174713	0.01366
40	1	100	N	100	100	100	100	100
40	1	100	MIN	0.205545	0.539128	0.00178446	0.00356257	0
40	1	100	MAX	0.794667	1	1	1	0.0506641
40	1	100	MEAN	0.480454	0.914803	0.869218	0.86788	0.011685
40	1	100	STD	0.132961	0.128152	0.233144	0.174713	0.01366
41	1	100	N	100	100	100	100	100
41	1	100	MIN	0.205545	0.539128	0.00178446	0.00356257	0
41	1	100	MAX	0.794667	1	1	1	0.0506641
41	1	100	MEAN	0.480454	0.914803	0.869218	0.86788	0.011685
41	1	100	STD	0.132961	0.128152	0.233144	0.174713	0.01366
42	1	100	N	100	100	100	100	100
42	1	100	MIN	0.205545	0.539128	0.00178446	0.00356257	0
42	1	100	MAX	0.794667	1	1	1	0.0506641
42	1	100	MEAN	0.480454	0.914803	0.869218	0.86788	0.011685
42	1	100	STD	0.132961	0.128152	0.233144	0.174713	0.01366
43	1	100	N	100	100	100	100	100
43	1	100	MIN	0.205545	0.539128	0.00178446	0.00356257	0
43	1	100	MAX	0.794667	1	1	1	0.0506641
43	1	100	MEAN	0.480454	0.914803	0.869218	0.86788	0.011685
43	1	100	STD	0.132961	0.128152	0.233144	0.174713	0.01366
44	1	100	N	100	100	100	100	100
44	1	100	MIN	0.205545	0.539128	0.00178446	0.00356257	0
44	1	100	MAX	0.794667	1	1	1	0.0506641
44	1	100	MEAN	0.480454	0.914803	0.869218	0.86788	0.011685
44	1	100	STD	0.132961	0.128152	0.233144	0.174713	0.01366
45	1	100	N	100	100	100	100	100
45	1	100	MIN	0.205545	0.539128	0.00178446	0.00356257	0
45	1	100	MAX	0.794667	1	1	1	0.0506641
45	1	100	MEAN	0.480454	0.914803	0.869218	0.86788	0.011685
45	1	100	STD	0.132961	0.128152	0.233144	0.174713	0.01366
46	1	100	N	100	100	100	100	100
46	1	100	MIN	0.205545	0.539128	0.00178446	0.00356257	0
46	1	100	MAX	0.794667	1	1	1	0.0506641
46	1	100	MEAN	0.480454	0.914803	0.869218	0.86788	0.011685
46	1	100	STD	0.132961	0.128152	0.233144	0.174713	0.01366
47	1	100	N	100	100	100	100	100
47	1	100	MIN	0.205545	0.539128	0.00178446	0.00356257	0
47	1	100	MAX	0.794667	1	1	1	0.0506641
47	1	100	MEAN	0.480454	0.914803	0.869218	0.86788	0.011685
47	1	100	STD	0.132961	0.128152	0.233144	0.174713	0.01366
48	1	100	N	100	100	100	100	100
48	1	100	MIN	0.205545	0.539128	0.00178446	0.00356257	0
48	1	100	MAX	0.794667	1	1	1	0.0506641
48	1	100	MEAN	0.480454	0.914803	0.869218	0.86788	0.011685
48	1	100	STD	0.132961	0.128152	0.233144	0.174713	0.01366
49	1	100	N	100	100	100	100	100
49	1	100	MIN	0.205545	0.539128	0.00178446	0.00356257	0
49	1	100	MAX	0.794667	1	1	1	0.0506641
49	1	100	MEAN	0.480454	0.914803	0.869218	0.86788	0.011685
49	1	100	STD	0.132961	0.128152	0.233144	0.174713	0.01366
50	1	100	N	100	100	100	100	100
50	1	100	MIN	0.205545	0.539128	0.00178446	0.00356257	0
50	1	100	MAX	0.794667	1	1	1	0.0506641
50	1	100	MEAN	0.480454	0.914803	0.869218	0.86788	0.011685
50	1	100	STD	0.132961	0.128152	0.233144	0.174713	0.01366

## Sheet: 600three2
spatial_size	_TYPE_	_FREQ_	_STAT_	MCS_p	ppv	sensitivity	F_measure	misclassification
	0	5000		5000	5000	5000	5000	5000
	0	5000	MIN	0	0	0	0	0
	0	5000	MAX	0.755091	1	1	1	0.147196
	0	5000	MEAN	0.455875	0.920514	0.784189	0.798651	0.020804
	0	5000	STD	0.118459	0.142621	0.29421	0.25273	0.0234869
1	1	100	N	100	100	100	100	100
1	1	100	MIN	0	0	0	0	0.0542819
1	1	100	MAX	0.597738	1	0.161554	0.278169	0.0647411
1	1	100	MEAN	0.314915	0.980674	0.028048	0.0511355	0.0629353
1	1	100	STD	0.116584	0.112502	0.0456408	0.0779778	0.00295907
2	1	100	N	100	100	100	100	100
2	1	100	MIN	0	0	0	0	0.0542819
2	1	100	MAX	0.597738	1	0.161554	0.278169	0.0720697
2	1	100	MEAN	0.314535	0.973401	0.0286068	0.0519855	0.0630163
2	1	100	STD	0.116618	0.132904	0.0457839	0.0781386	0.00309541
3	1	100	N	100	100	100	100	100
3	1	100	MIN	0.229666	0.725695	0.0105829	0.0209441	0
3	1	100	MAX	0.755091	1	1	1	0.064056
3	1	100	MEAN	0.420317	0.987607	0.600931	0.70831	0.0264125
3	1	100	STD	0.119571	0.0368953	0.261765	0.241578	0.0168553
4	1	100	N	100	100	100	100	100
4	1	100	MIN	0.21662	0.697967	0.0105829	0.0209441	0
4	1	100	MAX	0.755091	1	1	1	0.064056
4	1	100	MEAN	0.46447	0.961102	0.822497	0.860192	0.0138662
4	1	100	STD	0.112224	0.0613901	0.248579	0.190911	0.0159354
5	1	100	N	100	100	100	100	100
5	1	100	MIN	0.21662	0.366274	0.0105829	0.0209441	0
5	1	100	MAX	0.755091	1	1	1	0.0846779
5	1	100	MEAN	0.463264	0.941244	0.830384	0.861039	0.0148204
5	1	100	STD	0.113426	0.102127	0.232337	0.175606	0.0169566
6	1	100	N	100	100	100	100	100
6	1	100	MIN	0.21662	0.366274	0.0105829	0.0209441	0
6	1	100	MAX	0.755091	1	1	1	0.0846779
6	1	100	MEAN	0.464876	0.92547	0.836153	0.855036	0.0159492
6	1	100	STD	0.113025	0.115098	0.232028	0.172766	0.0168133
7	1	100	N	100	100	100	100	100
7	1	100	MIN	0.21662	0.366274	0.0105829	0.0209441	0
7	1	100	MAX	0.755091	1	1	1	0.0846779
7	1	100	MEAN	0.464196	0.92847	0.83188	0.851409	0.0160629
7	1	100	STD	0.113786	0.113055	0.240437	0.180965	0.0170351
8	1	100	N	100	100	100	100	100
8	1	100	MIN	0.21662	0.366274	0.0105829	0.0209441	0
8	1	100	MAX	0.755091	1	1	1	0.0846779
8	1	100	MEAN	0.463714	0.921974	0.833375	0.84791	0.0167998
8	1	100	STD	0.113578	0.123638	0.241018	0.182143	0.017873
9	1	100	N	100	100	100	100	100
9	1	100	MIN	0.21662	0.366274	0.0105829	0.0209441	0
9	1	100	MAX	0.755091	1	1	1	0.0846779
9	1	100	MEAN	0.466553	0.914844	0.83471	0.84142	0.0176047
9	1	100	STD	0.111856	0.136034	0.24909	0.199526	0.0193931
10	1	100	N	100	100	100	100	100
10	1	100	MIN	0.21662	0.366274	0.0105829	0.0209441	0
10	1	100	MAX	0.755091	1	1	1	0.0846779
10	1	100	MEAN	0.465712	0.918008	0.830437	0.840575	0.0175822
10	1	100	STD	0.112402	0.134271	0.249913	0.199832	0.0193799
11	1	100	N	100	100	100	100	100
11	1	100	MIN	0.21662	0.366274	0.0105829	0.0209441	0
11	1	100	MAX	0.755091	1	1	1	0.0846779
11	1	100	MEAN	0.465712	0.918008	0.830437	0.840575	0.0175822
11	1	100	STD	0.112402	0.134271	0.249913	0.199832	0.0193799
12	1	100	N	100	100	100	100	100
12	1	100	MIN	0.21662	0.366274	0.0105829	0.0209441	0
12	1	100	MAX	0.755091	1	1	1	0.0846779
12	1	100	MEAN	0.465259	0.91245	0.830437	0.836909	0.0183459
12	1	100	STD	0.112914	0.142116	0.249913	0.200785	0.0203099
13	1	100	N	100	100	100	100	100
13	1	100	MIN	0.21662	0.366274	0.0105829	0.0209441	0
13	1	100	MAX	0.755091	1	1	1	0.0846779
13	1	100	MEAN	0.465259	0.91245	0.830437	0.836909	0.0183459
13	1	100	STD	0.112914	0.142116	0.249913	0.200785	0.0203099
14	1	100	N	100	100	100	100	100
14	1	100	MIN	0.21662	0.366274	0.0105829	0.0209441	0
14	1	100	MAX	0.755091	1	1	1	0.0846779
14	1	100	MEAN	0.465259	0.91245	0.830437	0.836909	0.0183459
14	1	100	STD	0.112914	0.142116	0.249913	0.200785	0.0203099
15	1	100	N	100	100	100	100	100
15	1	100	MIN	0.21662	0.248377	0.0105829	0.0209441	0
15	1	100	MAX	0.755091	1	1	1	0.147196
15	1	100	MEAN	0.46462	0.90717	0.830437	0.833522	0.0194601
15	1	100	STD	0.113611	0.156321	0.249913	0.205996	0.0239974
16	1	100	N	100	100	100	100	100
16	1	100	MIN	0.21662	0.248377	0.0105829	0.0209441	0
16	1	100	MAX	0.755091	1	1	1	0.147196
16	1	100	MEAN	0.463731	0.90985	0.826325	0.831848	0.0195063
16	1	100	STD	0.113563	0.155161	0.252968	0.207179	0.0240271
17	1	100	N	100	100	100	100	100
17	1	100	MIN	0.21662	0.248377	0.0105829	0.0209441	0
17	1	100	MAX	0.755091	1	1	1	0.147196
17	1	100	MEAN	0.463731	0.90985	0.826325	0.831848	0.0195063
17	1	100	STD	0.113563	0.155161	0.252968	0.207179	0.0240271
18	1	100	N	100	100	100	100	100
18	1	100	MIN	0.21662	0.248377	0.0105829	0.0209441	0
18	1	100	MAX	0.755091	1	1	1	0.147196
18	1	100	MEAN	0.463731	0.90985	0.826325	0.831848	0.0195063
18	1	100	STD	0.113563	0.155161	0.252968	0.207179	0.0240271
19	1	100	N	100	100	100	100	100
19	1	100	MIN	0.21662	0.248377	0.0105829	0.0209441	0
19	1	100	MAX	0.755091	1	1	1	0.147196
19	1	100	MEAN	0.463731	0.90985	0.826325	0.831848	0.0195063
19	1	100	STD	0.113563	0.155161	0.252968	0.207179	0.0240271
20	1	100	N	100	100	100	100	100
20	1	100	MIN	0.21662	0.248377	0.0105829	0.0209441	0
20	1	100	MAX	0.755091	1	1	1	0.147196
20	1	100	MEAN	0.463731	0.90985	0.826325	0.831848	0.0195063
20	1	100	STD	0.113563	0.155161	0.252968	0.207179	0.0240271
21	1	100	N	100	100	100	100	100
21	1	100	MIN	0.21662	0.248377	0.0105829	0.0209441	0
21	1	100	MAX	0.755091	1	1	1	0.147196
21	1	100	MEAN	0.463731	0.90985	0.826325	0.831848	0.0195063
21	1	100	STD	0.113563	0.155161	0.252968	0.207179	0.0240271
22	1	100	N	100	100	100	100	100
22	1	100	MIN	0.21662	0.248377	0.0105829	0.0209441	0
22	1	100	MAX	0.755091	1	1	1	0.147196
22	1	100	MEAN	0.463731	0.90985	0.826325	0.831848	0.0195063
22	1	100	STD	0.113563	0.155161	0.252968	0.207179	0.0240271
23	1	100	N	100	100	100	100	100
23	1	100	MIN	0.21662	0.248377	0.0105829	0.0209441	0
23	1	100	MAX	0.755091	1	1	1	0.147196
23	1	100	MEAN	0.463731	0.90985	0.826325	0.831848	0.0195063
23	1	100	STD	0.113563	0.155161	0.252968	0.207179	0.0240271
24	1	100	N	100	100	100	100	100
24	1	100	MIN	0.21662	0.248377	0.0105829	0.0209441	0
24	1	100	MAX	0.755091	1	1	1	0.147196
24	1	100	MEAN	0.461972	0.915408	0.815111	0.827441	0.0194687
24	1	100	STD	0.116199	0.148106	0.258711	0.208265	0.023313
25	1	100	N	100	100	100	100	100
25	1	100	MIN	0.21662	0.248377	0.0105829	0.0209441	0
25	1	100	MAX	0.755091	1	1	1	0.147196
25	1	100	MEAN	0.461972	0.915408	0.815111	0.827441	0.0194687
25	1	100	STD	0.116199	0.148106	0.258711	0.208265	0.023313
26	1	100	N	100	100	100	100	100
26	1	100	MIN	0.21662	0.248377	0.0105829	0.0209441	0
26	1	100	MAX	0.755091	1	1	1	0.147196
26	1	100	MEAN	0.461972	0.915408	0.815111	0.827441	0.0194687
26	1	100	STD	0.116199	0.148106	0.258711	0.208265	0.023313
27	1	100	N	100	100	100	100	100
27	1	100	MIN	0.21662	0.248377	0.0105829	0.0209441	0
27	1	100	MAX	0.755091	1	1	1	0.147196
27	1	100	MEAN	0.461972	0.915408	0.815111	0.827441	0.0194687
27	1	100	STD	0.116199	0.148106	0.258711	0.208265	0.023313
28	1	100	N	100	100	100	100	100
28	1	100	MIN	0.21662	0.248377	0.0105829	0.0209441	0
28	1	100	MAX	0.755091	1	1	1	0.147196
28	1	100	MEAN	0.461972	0.915408	0.815111	0.827441	0.0194687
28	1	100	STD	0.116199	0.148106	0.258711	0.208265	0.023313
29	1	100	N	100	100	100	100	100
29	1	100	MIN	0.21662	0.248377	0.0105829	0.0209441	0
29	1	100	MAX	0.755091	1	1	1	0.147196
29	1	100	MEAN	0.461972	0.915408	0.815111	0.827441	0.0194687
29	1	100	STD	0.116199	0.148106	0.258711	0.208265	0.023313
30	1	100	N	100	100	100	100	100
30	1	100	MIN	0.21662	0.248377	0.0105829	0.0209441	0
30	1	100	MAX	0.755091	1	1	1	0.147196
30	1	100	MEAN	0.461972	0.915408	0.815111	0.827441	0.0194687
30	1	100	STD	0.116199	0.148106	0.258711	0.208265	0.023313
31	1	100	N	100	100	100	100	100
31	1	100	MIN	0.21662	0.248377	0.0105829	0.0209441	0
31	1	100	MAX	0.755091	1	1	1	0.147196
31	1	100	MEAN	0.461972	0.915408	0.815111	0.827441	0.0194687
31	1	100	STD	0.116199	0.148106	0.258711	0.208265	0.023313
32	1	100	N	100	100	100	100	100
32	1	100	MIN	0.21662	0.248377	0.0105829	0.0209441	0
32	1	100	MAX	0.755091	1	1	1	0.147196
32	1	100	MEAN	0.461972	0.915408	0.815111	0.827441	0.0194687
32	1	100	STD	0.116199	0.148106	0.258711	0.208265	0.023313
33	1	100	N	100	100	100	100	100
33	1	100	MIN	0.21662	0.248377	0.0105829	0.0209441	0
33	1	100	MAX	0.755091	1	1	1	0.147196
33	1	100	MEAN	0.461972	0.915408	0.815111	0.827441	0.0194687
33	1	100	STD	0.116199	0.148106	0.258711	0.208265	0.023313
34	1	100	N	100	100	100	100	100
34	1	100	MIN	0.21662	0.248377	0.0105829	0.0209441	0
34	1	100	MAX	0.755091	1	1	1	0.147196
34	1	100	MEAN	0.461972	0.915408	0.815111	0.827441	0.0194687
34	1	100	STD	0.116199	0.148106	0.258711	0.208265	0.023313
35	1	100	N	100	100	100	100	100
35	1	100	MIN	0.21662	0.248377	0.0105829	0.0209441	0
35	1	100	MAX	0.755091	1	1	1	0.147196
35	1	100	MEAN	0.461972	0.915408	0.815111	0.827441	0.0194687
35	1	100	STD	0.116199	0.148106	0.258711	0.208265	0.023313
36	1	100	N	100	100	100	100	100
36	1	100	MIN	0.21662	0.248377	0.0105829	0.0209441	0
36	1	100	MAX	0.755091	1	1	1	0.147196
36	1	100	MEAN	0.461972	0.915408	0.815111	0.827441	0.0194687
36	1	100	STD	0.116199	0.148106	0.258711	0.208265	0.023313
37	1	100	N	100	100	100	100	100
37	1	100	MIN	0.21662	0.248377	0.0105829	0.0209441	0
37	1	100	MAX	0.755091	1	1	1	0.147196
37	1	100	MEAN	0.461972	0.915408	0.815111	0.827441	0.0194687
37	1	100	STD	0.116199	0.148106	0.258711	0.208265	0.023313
38	1	100	N	100	100	100	100	100
38	1	100	MIN	0.21662	0.248377	0.0105829	0.0209441	0
38	1	100	MAX	0.755091	1	1	1	0.147196
38	1	100	MEAN	0.461972	0.915408	0.815111	0.827441	0.0194687
38	1	100	STD	0.116199	0.148106	0.258711	0.208265	0.023313
39	1	100	N	100	100	100	100	100
39	1	100	MIN	0.21662	0.248377	0.0105829	0.0209441	0
39	1	100	MAX	0.755091	1	1	1	0.147196
39	1	100	MEAN	0.461972	0.915408	0.815111	0.827441	0.0194687
39	1	100	STD	0.116199	0.148106	0.258711	0.208265	0.023313
40	1	100	N	100	100	100	100	100
40	1	100	MIN	0.21662	0.248377	0.0105829	0.0209441	0
40	1	100	MAX	0.755091	1	1	1	0.147196
40	1	100	MEAN	0.461972	0.915408	0.815111	0.827441	0.0194687
40	1	100	STD	0.116199	0.148106	0.258711	0.208265	0.023313
41	1	100	N	100	100	100	100	100
41	1	100	MIN	0.21662	0.248377	0.0105829	0.0209441	0
41	1	100	MAX	0.755091	1	1	1	0.147196
41	1	100	MEAN	0.460175	0.916964	0.811277	0.825742	0.0196053
41	1	100	STD	0.117265	0.148217	0.259441	0.208369	0.0233188
42	1	100	N	100	100	100	100	100
42	1	100	MIN	0.21662	0.248377	0.0105829	0.0209441	0
42	1	100	MAX	0.755091	1	1	1	0.147196
42	1	100	MEAN	0.460175	0.916964	0.811277	0.825742	0.0196053
42	1	100	STD	0.117265	0.148217	0.259441	0.208369	0.0233188
43	1	100	N	100	100	100	100	100
43	1	100	MIN	0.21662	0.248377	0.0105829	0.0209441	0
43	1	100	MAX	0.755091	1	1	1	0.147196
43	1	100	MEAN	0.460175	0.916964	0.811277	0.825742	0.0196053
43	1	100	STD	0.117265	0.148217	0.259441	0.208369	0.0233188
44	1	100	N	100	100	100	100	100
44	1	100	MIN	0.21662	0.248377	0.0105829	0.0209441	0
44	1	100	MAX	0.755091	1	1	1	0.147196
44	1	100	MEAN	0.460175	0.916964	0.811277	0.825742	0.0196053
44	1	100	STD	0.117265	0.148217	0.259441	0.208369	0.0233188
45	1	100	N	100	100	100	100	100
45	1	100	MIN	0.21662	0.248377	0.0105829	0.0209441	0
45	1	100	MAX	0.755091	1	1	1	0.147196
45	1	100	MEAN	0.460175	0.916964	0.811277	0.825742	0.0196053
45	1	100	STD	0.117265	0.148217	0.259441	0.208369	0.0233188
46	1	100	N	100	100	100	100	100
46	1	100	MIN	0.21662	0.248377	0.0105829	0.0209441	0
46	1	100	MAX	0.755091	1	1	1	0.147196
46	1	100	MEAN	0.460175	0.916964	0.811277	0.825742	0.0196053
46	1	100	STD	0.117265	0.148217	0.259441	0.208369	0.0233188
47	1	100	N	100	100	100	100	100
47	1	100	MIN	0.21662	0.248377	0.0105829	0.0209441	0
47	1	100	MAX	0.755091	1	1	1	0.147196
47	1	100	MEAN	0.460175	0.916964	0.811277	0.825742	0.0196053
47	1	100	STD	0.117265	0.148217	0.259441	0.208369	0.0233188
48	1	100	N	100	100	100	100	100
48	1	100	MIN	0.21662	0.248377	0.0105829	0.0209441	0
48	1	100	MAX	0.755091	1	1	1	0.147196
48	1	100	MEAN	0.460175	0.916964	0.811277	0.825742	0.0196053
48	1	100	STD	0.117265	0.148217	0.259441	0.208369	0.0233188
49	1	100	N	100	100	100	100	100
49	1	100	MIN	0.21662	0.248377	0.0105829	0.0209441	0
49	1	100	MAX	0.755091	1	1	1	0.147196
49	1	100	MEAN	0.460175	0.916964	0.811277	0.825742	0.0196053
49	1	100	STD	0.117265	0.148217	0.259441	0.208369	0.0233188
50	1	100	N	100	100	100	100	100
50	1	100	MIN	0.21662	0.248377	0.0105829	0.0209441	0
50	1	100	MAX	0.755091	1	1	1	0.147196
50	1	100	MEAN	0.460175	0.916964	0.811277	0.825742	0.0196053
50	1	100	STD	0.117265	0.148217	0.259441	0.208369	0.0233188

## Sheet: 600three4
spatial_size	_TYPE_	_FREQ_	_STAT_	MCS_p	ppv	sensitivity	F_measure	misclassification
	0	5000		5000	5000	5000	5000	5000
	0	5000	MIN	0	0	0	0	0
	0	5000	MAX	0.560036	1	1	1	0.153055
	0	5000	MEAN	0.359218	0.9125	0.574701	0.637222	0.0682175
	0	5000	STD	0.104945	0.118752	0.352421	0.313002	0.0495333
1	1	100	N	100	100	100	100	100
1	1	100	MIN	0	0	0	0	0.130954
1	1	100	MAX	0.384587	1	0.0777611	0.144301	0.145531
1	1	100	MEAN	0.212117	0.873159	0.0307765	0.0592975	0.138279
1	1	100	STD	0.0833904	0.206109	0.00877467	0.0163077	0.00159041
2	1	100	N	100	100	100	100	100
2	1	100	MIN	0	0	0	0	0.13434
2	1	100	MAX	0.384587	1	0.10324	0.179147	0.153055
2	1	100	MEAN	0.211342	0.874656	0.0324395	0.0619942	0.13844
2	1	100	STD	0.080657	0.206411	0.0126229	0.0217506	0.00242706
3	1	100	N	100	100	100	100	100
3	1	100	MIN	0.0930021	0.228089	0.0161527	0.0317918	0.0832325
3	1	100	MAX	0.511827	1	0.413836	0.585409	0.152679
3	1	100	MEAN	0.271938	0.928374	0.147698	0.241204	0.122328
3	1	100	STD	0.0874667	0.12784	0.103824	0.158176	0.0147832
4	1	100	N	100	100	100	100	100
4	1	100	MIN	0.105357	0.474978	0.0161527	0.0317918	0.070244
4	1	100	MAX	0.54618	1	0.512833	0.671368	0.142467
4	1	100	MEAN	0.302095	0.938726	0.245184	0.376638	0.109459
4	1	100	STD	0.0898222	0.0958194	0.10487	0.147037	0.0150983
5	1	100	N	100	100	100	100	100
5	1	100	MIN	0.105357	0.474978	0.0161527	0.0317918	0.0181321
5	1	100	MAX	0.54618	1	0.931804	0.935874	0.142467
5	1	100	MEAN	0.332593	0.924462	0.334376	0.458602	0.0982059
5	1	100	STD	0.0944854	0.0963642	0.201875	0.224317	0.02847
6	1	100	N	100	100	100	100	100
6	1	100	MIN	0.145964	0.474978	0.0267312	0.0517988	0.0181321
6	1	100	MAX	0.560036	1	0.984596	0.935874	0.142467
6	1	100	MEAN	0.338221	0.913255	0.371193	0.492722	0.0939171
6	1	100	STD	0.098174	0.105652	0.221847	0.231879	0.0312812
7	1	100	N	100	100	100	100	100
7	1	100	MIN	0.145964	0.474978	0.0267312	0.0517988	0.041685
7	1	100	MAX	0.54618	1	0.706434	0.827965	0.145173
7	1	100	MEAN	0.334939	0.900112	0.372838	0.495181	0.0948401
7	1	100	STD	0.0979906	0.119205	0.208566	0.223151	0.0300824
8	1	100	N	100	100	100	100	100
8	1	100	MIN	0.145964	0.461517	0.0267312	0.0517988	0.0219982
8	1	100	MAX	0.560009	1	0.845078	0.916035	0.147847
8	1	100	MEAN	0.349754	0.913712	0.456392	0.564821	0.0824604
8	1	100	STD	0.09844	0.119992	0.271005	0.265228	0.0394015
9	1	100	N	100	100	100	100	100
9	1	100	MIN	0.145964	0.461517	0.0267312	0.0517988	0.0219982
9	1	100	MAX	0.560009	1	0.845078	0.916035	0.147847
9	1	100	MEAN	0.349754	0.913712	0.456392	0.564821	0.0824604
9	1	100	STD	0.09844	0.119992	0.271005	0.265228	0.0394015
10	1	100	N	100	100	100	100	100
10	1	100	MIN	0.145964	0.461517	0.0267312	0.0517988	0
10	1	100	MAX	0.560009	1	1	1	0.147847
10	1	100	MEAN	0.373776	0.928255	0.650419	0.710527	0.0558082
10	1	100	STD	0.0989767	0.0973011	0.34096	0.292804	0.0487649
11	1	100	N	100	100	100	100	100
11	1	100	MIN	0.145964	0.461517	0.0267312	0.0517988	0
11	1	100	MAX	0.560009	1	1	1	0.147847
11	1	100	MEAN	0.374059	0.923168	0.647506	0.706556	0.0570028
11	1	100	STD	0.0993258	0.101337	0.339109	0.290868	0.048446
12	1	100	N	100	100	100	100	100
12	1	100	MIN	0.145964	0.461517	0.0267312	0.0517988	0
12	1	100	MAX	0.560009	1	1	1	0.147847
12	1	100	MEAN	0.374118	0.919222	0.647506	0.704715	0.0577124
12	1	100	STD	0.0993626	0.107766	0.339109	0.29073	0.0487261
13	1	100	N	100	100	100	100	100
13	1	100	MIN	0.145964	0.461517	0.0267312	0.0517988	0
13	1	100	MAX	0.560009	1	1	1	0.147847
13	1	100	MEAN	0.374118	0.919222	0.647506	0.704715	0.0577124
13	1	100	STD	0.0993626	0.107766	0.339109	0.29073	0.0487261
14	1	100	N	100	100	100	100	100
14	1	100	MIN	0.145964	0.461517	0.0267312	0.0517988	0
14	1	100	MAX	0.560009	1	1	1	0.147847
14	1	100	MEAN	0.374118	0.919222	0.647506	0.704715	0.0577124
14	1	100	STD	0.0993626	0.107766	0.339109	0.29073	0.0487261
15	1	100	N	100	100	100	100	100
15	1	100	MIN	0.145964	0.461517	0.0267312	0.0517988	0
15	1	100	MAX	0.560009	1	1	1	0.147847
15	1	100	MEAN	0.374118	0.919222	0.647506	0.704715	0.0577124
15	1	100	STD	0.0993626	0.107766	0.339109	0.29073	0.0487261
16	1	100	N	100	100	100	100	100
16	1	100	MIN	0.145964	0.461517	0.0267312	0.0517988	0
16	1	100	MAX	0.560009	1	1	1	0.147847
16	1	100	MEAN	0.372719	0.912644	0.644863	0.699856	0.0592746
16	1	100	STD	0.0998056	0.113211	0.337359	0.288133	0.0482847
17	1	100	N	100	100	100	100	100
17	1	100	MIN	0.145964	0.461517	0.0267312	0.0517988	0
17	1	100	MAX	0.560009	1	1	1	0.147847
17	1	100	MEAN	0.372719	0.912644	0.644863	0.699856	0.0592746
17	1	100	STD	0.0998056	0.113211	0.337359	0.288133	0.0482847
18	1	100	N	100	100	100	100	100
18	1	100	MIN	0.145964	0.461517	0.0267312	0.0517988	0
18	1	100	MAX	0.560009	1	1	1	0.147847
18	1	100	MEAN	0.372719	0.912644	0.644863	0.699856	0.0592746
18	1	100	STD	0.0998056	0.113211	0.337359	0.288133	0.0482847
19	1	100	N	100	100	100	100	100
19	1	100	MIN	0.145964	0.461517	0.0267312	0.0517988	0
19	1	100	MAX	0.560009	1	1	1	0.147847
19	1	100	MEAN	0.372765	0.911768	0.644863	0.69932	0.0595354
19	1	100	STD	0.0997373	0.115671	0.337359	0.288214	0.0485594
20	1	100	N	100	100	100	100	100
20	1	100	MIN	0.145964	0.461517	0.0267312	0.0517988	0
20	1	100	MAX	0.560009	1	1	1	0.147847
20	1	100	MEAN	0.372765	0.911768	0.644863	0.69932	0.0595354
20	1	100	STD	0.0997373	0.115671	0.337359	0.288214	0.0485594
21	1	100	N	100	100	100	100	100
21	1	100	MIN	0.145964	0.461517	0.0267312	0.0517988	0
21	1	100	MAX	0.560009	1	1	1	0.147847
21	1	100	MEAN	0.372765	0.911768	0.644863	0.69932	0.0595354
21	1	100	STD	0.0997373	0.115671	0.337359	0.288214	0.0485594
22	1	100	N	100	100	100	100	100
22	1	100	MIN	0.145964	0.461517	0.0267312	0.0517988	0
22	1	100	MAX	0.560009	1	1	1	0.147847
22	1	100	MEAN	0.372765	0.911768	0.644863	0.69932	0.0595354
22	1	100	STD	0.0997373	0.115671	0.337359	0.288214	0.0485594
23	1	100	N	100	100	100	100	100
23	1	100	MIN	0.145964	0.461517	0.0267312	0.0517988	0
23	1	100	MAX	0.560009	1	1	1	0.147847
23	1	100	MEAN	0.372765	0.911768	0.644863	0.69932	0.0595354
23	1	100	STD	0.0997373	0.115671	0.337359	0.288214	0.0485594
24	1	100	N	100	100	100	100	100
24	1	100	MIN	0.145964	0.461517	0.0267312	0.0517988	0
24	1	100	MAX	0.560009	1	1	1	0.147847
24	1	100	MEAN	0.372765	0.911768	0.644863	0.69932	0.0595354
24	1	100	STD	0.0997373	0.115671	0.337359	0.288214	0.0485594
25	1	100	N	100	100	100	100	100
25	1	100	MIN	0.145964	0.461517	0.0267312	0.0517988	0
25	1	100	MAX	0.560009	1	1	1	0.147847
25	1	100	MEAN	0.372765	0.911768	0.644863	0.69932	0.0595354
25	1	100	STD	0.0997373	0.115671	0.337359	0.288214	0.0485594
26	1	100	N	100	100	100	100	100
26	1	100	MIN	0.145964	0.461517	0.0267312	0.0517988	0
26	1	100	MAX	0.560009	1	1	1	0.147847
26	1	100	MEAN	0.372765	0.911768	0.644863	0.69932	0.0595354
26	1	100	STD	0.0997373	0.115671	0.337359	0.288214	0.0485594
27	1	100	N	100	100	100	100	100
27	1	100	MIN	0.145964	0.461517	0.0267312	0.0517988	0
27	1	100	MAX	0.560009	1	1	1	0.147847
27	1	100	MEAN	0.372765	0.911768	0.644863	0.69932	0.0595354
27	1	100	STD	0.0997373	0.115671	0.337359	0.288214	0.0485594
28	1	100	N	100	100	100	100	100
28	1	100	MIN	0.145964	0.461517	0.0267312	0.0517988	0
28	1	100	MAX	0.560009	1	1	1	0.147847
28	1	100	MEAN	0.372765	0.911768	0.644863	0.69932	0.0595354
28	1	100	STD	0.0997373	0.115671	0.337359	0.288214	0.0485594
29	1	100	N	100	100	100	100	100
29	1	100	MIN	0.145964	0.461517	0.0267312	0.0517988	0
29	1	100	MAX	0.560009	1	1	1	0.147847
29	1	100	MEAN	0.372765	0.911768	0.644863	0.69932	0.0595354
29	1	100	STD	0.0997373	0.115671	0.337359	0.288214	0.0485594
30	1	100	N	100	100	100	100	100
30	1	100	MIN	0.145964	0.461517	0.0267312	0.0517988	0
30	1	100	MAX	0.560009	1	1	1	0.147847
30	1	100	MEAN	0.372765	0.911768	0.644863	0.69932	0.0595354
30	1	100	STD	0.0997373	0.115671	0.337359	0.288214	0.0485594
31	1	100	N	100	100	100	100	100
31	1	100	MIN	0.145964	0.461517	0.0267312	0.0517988	0
31	1	100	MAX	0.560009	1	1	1	0.147847
31	1	100	MEAN	0.372765	0.911768	0.644863	0.69932	0.0595354
31	1	100	STD	0.0997373	0.115671	0.337359	0.288214	0.0485594
32	1	100	N	100	100	100	100	100
32	1	100	MIN	0.145152	0.461517	0.0267312	0.0517988	0
32	1	100	MAX	0.560009	1	1	1	0.147847
32	1	100	MEAN	0.371038	0.911873	0.635895	0.690482	0.0607916
32	1	100	STD	0.101874	0.115762	0.341329	0.293717	0.0488998
33	1	100	N	100	100	100	100	100
33	1	100	MIN	0.145152	0.461517	0.0267312	0.0517988	0
33	1	100	MAX	0.560009	1	1	1	0.147847
33	1	100	MEAN	0.371038	0.911873	0.635895	0.690482	0.0607916
33	1	100	STD	0.101874	0.115762	0.341329	0.293717	0.0488998
34	1	100	N	100	100	100	100	100
34	1	100	MIN	0.145152	0.461517	0.0267312	0.0517988	0
34	1	100	MAX	0.560009	1	1	1	0.147847
34	1	100	MEAN	0.371038	0.911873	0.635895	0.690482	0.0607916
34	1	100	STD	0.101874	0.115762	0.341329	0.293717	0.0488998
35	1	100	N	100	100	100	100	100
35	1	100	MIN	0.145152	0.461517	0.0267312	0.0517988	0
35	1	100	MAX	0.560009	1	1	1	0.147847
35	1	100	MEAN	0.371038	0.911873	0.635895	0.690482	0.0607916
35	1	100	STD	0.101874	0.115762	0.341329	0.293717	0.0488998
36	1	100	N	100	100	100	100	100
36	1	100	MIN	0.145152	0.461517	0.0267312	0.0517988	0
36	1	100	MAX	0.560009	1	1	1	0.147847
36	1	100	MEAN	0.371038	0.911873	0.635895	0.690482	0.0607916
36	1	100	STD	0.101874	0.115762	0.341329	0.293717	0.0488998
37	1	100	N	100	100	100	100	100
37	1	100	MIN	0.145152	0.461517	0.0267312	0.0517988	0
37	1	100	MAX	0.560009	1	1	1	0.147847
37	1	100	MEAN	0.371038	0.911873	0.635895	0.690482	0.0607916
37	1	100	STD	0.101874	0.115762	0.341329	0.293717	0.0488998
38	1	100	N	100	100	100	100	100
38	1	100	MIN	0.145152	0.461517	0.0267312	0.0517988	0
38	1	100	MAX	0.560009	1	1	1	0.147847
38	1	100	MEAN	0.371038	0.911873	0.635895	0.690482	0.0607916
38	1	100	STD	0.101874	0.115762	0.341329	0.293717	0.0488998
39	1	100	N	100	100	100	100	100
39	1	100	MIN	0.145152	0.461517	0.0267312	0.0517988	0
39	1	100	MAX	0.560009	1	1	1	0.147847
39	1	100	MEAN	0.371038	0.911873	0.635895	0.690482	0.0607916
39	1	100	STD	0.101874	0.115762	0.341329	0.293717	0.0488998
40	1	100	N	100	100	100	100	100
40	1	100	MIN	0.145152	0.461517	0.0267312	0.0517988	0
40	1	100	MAX	0.560009	1	1	1	0.147847
40	1	100	MEAN	0.371038	0.911873	0.635895	0.690482	0.0607916
40	1	100	STD	0.101874	0.115762	0.341329	0.293717	0.0488998
41	1	100	N	100	100	100	100	100
41	1	100	MIN	0.145152	0.461517	0.0267312	0.0517988	0
41	1	100	MAX	0.560009	1	1	1	0.147847
41	1	100	MEAN	0.371038	0.911873	0.635895	0.690482	0.0607916
41	1	100	STD	0.101874	0.115762	0.341329	0.293717	0.0488998
42	1	100	N	100	100	100	100	100
42	1	100	MIN	0.145152	0.461517	0.0267312	0.0517988	0
42	1	100	MAX	0.560009	1	1	1	0.147847
42	1	100	MEAN	0.371038	0.911873	0.635895	0.690482	0.0607916
42	1	100	STD	0.101874	0.115762	0.341329	0.293717	0.0488998
43	1	100	N	100	100	100	100	100
43	1	100	MIN	0.145152	0.461517	0.0267312	0.0517988	0
43	1	100	MAX	0.560009	1	1	1	0.147847
43	1	100	MEAN	0.371038	0.911873	0.635895	0.690482	0.0607916
43	1	100	STD	0.101874	0.115762	0.341329	0.293717	0.0488998
44	1	100	N	100	100	100	100	100
44	1	100	MIN	0.145152	0.461517	0.0267312	0.0517988	0
44	1	100	MAX	0.560009	1	1	1	0.147847
44	1	100	MEAN	0.371038	0.911873	0.635895	0.690482	0.0607916
44	1	100	STD	0.101874	0.115762	0.341329	0.293717	0.0488998
45	1	100	N	100	100	100	100	100
45	1	100	MIN	0.145152	0.461517	0.0267312	0.0517988	0
45	1	100	MAX	0.560009	1	1	1	0.147847
45	1	100	MEAN	0.371038	0.911873	0.635895	0.690482	0.0607916
45	1	100	STD	0.101874	0.115762	0.341329	0.293717	0.0488998
46	1	100	N	100	100	100	100	100
46	1	100	MIN	0.145152	0.461517	0.0267312	0.0517988	0
46	1	100	MAX	0.560009	1	1	1	0.147847
46	1	100	MEAN	0.371038	0.911873	0.635895	0.690482	0.0607916
46	1	100	STD	0.101874	0.115762	0.341329	0.293717	0.0488998
47	1	100	N	100	100	100	100	100
47	1	100	MIN	0.145152	0.461517	0.0267312	0.0517988	0
47	1	100	MAX	0.560009	1	1	1	0.147847
47	1	100	MEAN	0.371038	0.911873	0.635895	0.690482	0.0607916
47	1	100	STD	0.101874	0.115762	0.341329	0.293717	0.0488998
48	1	100	N	100	100	100	100	100
48	1	100	MIN	0.145152	0.461517	0.0267312	0.0517988	0
48	1	100	MAX	0.560009	1	1	1	0.147847
48	1	100	MEAN	0.371038	0.911873	0.635895	0.690482	0.0607916
48	1	100	STD	0.101874	0.115762	0.341329	0.293717	0.0488998
49	1	100	N	100	100	100	100	100
49	1	100	MIN	0.145152	0.461517	0.0267312	0.0517988	0
49	1	100	MAX	0.560009	1	1	1	0.147847
49	1	100	MEAN	0.371038	0.911873	0.635895	0.690482	0.0607916
49	1	100	STD	0.101874	0.115762	0.341329	0.293717	0.0488998
50	1	100	N	100	100	100	100	100
50	1	100	MIN	0.145152	0.461517	0.0267312	0.0517988	0
50	1	100	MAX	0.560009	1	1	1	0.147847
50	1	100	MEAN	0.371038	0.911873	0.635895	0.690482	0.0607916
50	1	100	STD	0.101874	0.115762	0.341329	0.293717	0.0488998

## Sheet: 600three8
spatial_size	_TYPE_	_FREQ_	_STAT_	MCS_p	ppv	sensitivity	F_measure	misclassification
	0	5000		5000	5000	5000	5000	5000
	0	5000	MIN	0	0	0	0	0.00315366
	0	5000	MAX	0.562479	1	1	0.992867	0.226673
	0	5000	MEAN	0.336506	0.93332	0.435806	0.518238	0.132749
	0	5000	STD	0.10479	0.107139	0.337394	0.317119	0.0710621
1	1	100	N	100	100	100	100	100
1	1	100	MIN	0	0	0	0	0.200861
1	1	100	MAX	0.550906	1	0.0993216	0.180179	0.225269
1	1	100	MEAN	0.236808	0.899818	0.0336273	0.0643823	0.215808
1	1	100	STD	0.104587	0.1897	0.0171035	0.0311031	0.00397239
2	1	100	N	100	100	100	100	100
2	1	100	MIN	0	0	0	0	0.194299
2	1	100	MAX	0.546255	1	0.141383	0.244728	0.226673
2	1	100	MEAN	0.230115	0.864975	0.0331709	0.0632475	0.216323
2	1	100	STD	0.104071	0.227292	0.0190229	0.0337261	0.0042038
3	1	100	N	100	100	100	100	100
3	1	100	MIN	0	0	0	0	0.162045
3	1	100	MAX	0.546255	1	0.272201	0.427922	0.226061
3	1	100	MEAN	0.265538	0.908558	0.0866118	0.151365	0.204542
3	1	100	STD	0.103012	0.195187	0.068799	0.113351	0.0149789
4	1	100	N	100	100	100	100	100
4	1	100	MIN	0	0	0	0	0.142495
4	1	100	MAX	0.546255	1	0.360004	0.529416	0.226061
4	1	100	MEAN	0.289483	0.938171	0.138439	0.231905	0.193355
4	1	100	STD	0.0987687	0.128364	0.0841182	0.132374	0.018373
5	1	100	N	100	100	100	100	100
5	1	100	MIN	0	0	0	0	0.125642
5	1	100	MAX	0.562479	1	0.438857	0.608672	0.22265
5	1	100	MEAN	0.306405	0.941231	0.176911	0.286652	0.185389
5	1	100	STD	0.10214	0.11575	0.0944305	0.142035	0.0204315
6	1	100	N	100	100	100	100	100
6	1	100	MIN	0	0	0	0	0.115958
6	1	100	MAX	0.562479	1	0.482349	0.649406	0.22265
6	1	100	MEAN	0.308765	0.932281	0.184805	0.295376	0.184393
6	1	100	STD	0.102598	0.121085	0.102718	0.148138	0.0217913
7	1	100	N	100	100	100	100	100
7	1	100	MIN	0	0	0	0	0.115958
7	1	100	MAX	0.562479	1	0.482349	0.649406	0.22265
7	1	100	MEAN	0.308953	0.932354	0.18524	0.295787	0.184296
7	1	100	STD	0.102703	0.121076	0.103822	0.148985	0.0220232
8	1	100	N	100	100	100	100	100
8	1	100	MIN	0.120584	0.568128	0.0195492	0.0383487	0.0988779
8	1	100	MAX	0.562479	1	0.575402	0.719421	0.220358
8	1	100	MEAN	0.314797	0.938895	0.209002	0.324945	0.179685
8	1	100	STD	0.097881	0.085991	0.12155	0.161034	0.0264818
9	1	100	N	100	100	100	100	100
9	1	100	MIN	0.120584	0.63746	0.0195492	0.0383487	0.0884879
9	1	100	MAX	0.562479	1	0.611613	0.754029	0.220358
9	1	100	MEAN	0.323031	0.944862	0.253443	0.37226	0.169738
9	1	100	STD	0.0999253	0.0747112	0.167863	0.202511	0.0364014
10	1	100	N	100	100	100	100	100
10	1	100	MIN	0.120584	0.63746	0.0195492	0.0383487	0.071945
10	1	100	MAX	0.562479	1	0.680028	0.808025	0.220358
10	1	100	MEAN	0.330469	0.947239	0.317963	0.440947	0.15577
10	1	100	STD	0.0988234	0.0769646	0.203227	0.231004	0.0446263
11	1	100	N	100	100	100	100	100
11	1	100	MIN	0.120584	0.63746	0.0195492	0.0383487	0.0689459
11	1	100	MAX	0.562479	1	0.693498	0.817488	0.220358
11	1	100	MEAN	0.332549	0.949361	0.340684	0.466805	0.150683
11	1	100	STD	0.0986235	0.0758686	0.20711	0.229863	0.0457246
12	1	100	N	100	100	100	100	100
12	1	100	MIN	0.120584	0.63746	0.0195492	0.0383487	0.0557321
12	1	100	MAX	0.562479	1	0.770301	0.859055	0.220358
12	1	100	MEAN	0.336135	0.948617	0.364343	0.488635	0.145764
12	1	100	STD	0.0995647	0.0777754	0.221983	0.238801	0.0490379
13	1	100	N	100	100	100	100	100
13	1	100	MIN	0.120584	0.63746	0.0195492	0.0383487	0.0557321
13	1	100	MAX	0.562479	1	0.770301	0.859055	0.220358
13	1	100	MEAN	0.33658	0.942417	0.371088	0.492668	0.145441
13	1	100	STD	0.100449	0.0798879	0.22504	0.239001	0.0484805
14	1	100	N	100	100	100	100	100
14	1	100	MIN	0.120584	0.63746	0.0195492	0.0383487	0.0372643
14	1	100	MAX	0.562479	1	0.835791	0.908988	0.220358
14	1	100	MEAN	0.338536	0.945712	0.397463	0.513577	0.13919
14	1	100	STD	0.0991854	0.0793823	0.252888	0.258973	0.0553677
15	1	100	N	100	100	100	100	100
15	1	100	MIN	0.120584	0.63746	0.0195492	0.0383487	0.021226
15	1	100	MAX	0.562479	1	0.90718	0.949948	0.220358
15	1	100	MEAN	0.34442	0.947956	0.451139	0.555921	0.127029
15	1	100	STD	0.0996954	0.0775024	0.29371	0.287377	0.0651576
16	1	100	N	100	100	100	100	100
16	1	100	MIN	0.120584	0.63746	0.0195492	0.0383487	0.0153009
16	1	100	MAX	0.562479	1	0.934437	0.964533	0.220358
16	1	100	MEAN	0.345548	0.945336	0.477571	0.575797	0.12208
16	1	100	STD	0.100069	0.0786883	0.304145	0.294326	0.0667853
17	1	100	N	100	100	100	100	100
17	1	100	MIN	0.120584	0.63746	0.0195492	0.0383487	0.00315366
17	1	100	MAX	0.562479	1	0.988349	0.992867	0.220358
17	1	100	MEAN	0.349582	0.949854	0.508969	0.596638	0.114481
17	1	100	STD	0.101132	0.077952	0.334528	0.313205	0.0740193
18	1	100	N	100	100	100	100	100
18	1	100	MIN	0.120584	0.63746	0.0195492	0.0383487	0.00315366
18	1	100	MAX	0.562479	1	1	0.992867	0.220358
18	1	100	MEAN	0.349931	0.948545	0.511208	0.597199	0.114297
18	1	100	STD	0.101324	0.0777368	0.337196	0.313777	0.0742145
19	1	100	N	100	100	100	100	100
19	1	100	MIN	0.120584	0.63746	0.0195492	0.0383487	0.00315366
19	1	100	MAX	0.562479	1	1	0.992867	0.220358
19	1	100	MEAN	0.35025	0.945505	0.514682	0.597608	0.114303
19	1	100	STD	0.101154	0.079392	0.3409	0.314202	0.0742783
20	1	100	N	100	100	100	100	100
20	1	100	MIN	0.120584	0.63746	0.0195492	0.0383487	0.00315366
20	1	100	MAX	0.562479	1	1	0.992867	0.220358
20	1	100	MEAN	0.350399	0.942844	0.514982	0.596393	0.114892
20	1	100	STD	0.101128	0.0796146	0.341257	0.312804	0.0735266
21	1	100	N	100	100	100	100	100
21	1	100	MIN	0.120584	0.63746	0.0195492	0.0383487	0.00315366
21	1	100	MAX	0.562479	1	1	0.992867	0.220358
21	1	100	MEAN	0.350352	0.939504	0.516026	0.595368	0.115487
21	1	100	STD	0.101062	0.0816034	0.342211	0.311873	0.0730268
22	1	100	N	100	100	100	100	100
22	1	100	MIN	0.120584	0.63746	0.0195492	0.0383487	0.00315366
22	1	100	MAX	0.562479	1	1	0.992867	0.220358
22	1	100	MEAN	0.350715	0.937758	0.524258	0.601352	0.114194
22	1	100	STD	0.100917	0.0826944	0.343657	0.311637	0.0729095
23	1	100	N	100	100	100	100	100
23	1	100	MIN	0.120584	0.63746	0.0195492	0.0383487	0.00315366
23	1	100	MAX	0.562479	1	1	0.992867	0.220358
23	1	100	MEAN	0.350525	0.936142	0.529051	0.603285	0.113755
23	1	100	STD	0.10072	0.0847107	0.346933	0.3126	0.0729986
24	1	100	N	100	100	100	100	100
24	1	100	MIN	0.120584	0.382036	0.0195492	0.0383487	0.00315366
24	1	100	MAX	0.562479	1	1	0.992867	0.226061
24	1	100	MEAN	0.34963	0.932455	0.52722	0.600488	0.114102
24	1	100	STD	0.102368	0.0995755	0.349121	0.316318	0.0734436
25	1	100	N	100	100	100	100	100
25	1	100	MIN	0.120584	0.382036	0.0195492	0.0383487	0.00315366
25	1	100	MAX	0.562479	1	1	0.992867	0.226061
25	1	100	MEAN	0.34963	0.932455	0.52722	0.600488	0.114102
25	1	100	STD	0.102368	0.0995755	0.349121	0.316318	0.0734436
26	1	100	N	100	100	100	100	100
26	1	100	MIN	0.120584	0.382036	0.0195492	0.0383487	0.00315366
26	1	100	MAX	0.562479	1	1	0.992867	0.226061
26	1	100	MEAN	0.34963	0.932455	0.52722	0.600488	0.114102
26	1	100	STD	0.102368	0.0995755	0.349121	0.316318	0.0734436
27	1	100	N	100	100	100	100	100
27	1	100	MIN	0.120584	0.382036	0.0195492	0.0383487	0.00315366
27	1	100	MAX	0.562479	1	1	0.992867	0.226061
27	1	100	MEAN	0.34963	0.932455	0.52722	0.600488	0.114102
27	1	100	STD	0.102368	0.0995755	0.349121	0.316318	0.0734436
28	1	100	N	100	100	100	100	100
28	1	100	MIN	0.120584	0.382036	0.0195492	0.0383487	0.00315366
28	1	100	MAX	0.562479	1	1	0.992867	0.226061
28	1	100	MEAN	0.34963	0.932455	0.52722	0.600488	0.114102
28	1	100	STD	0.102368	0.0995755	0.349121	0.316318	0.0734436
29	1	100	N	100	100	100	100	100
29	1	100	MIN	0.120584	0.382036	0.0195492	0.0383487	0.00315366
29	1	100	MAX	0.562479	1	1	0.992867	0.226061
29	1	100	MEAN	0.34963	0.932455	0.52722	0.600488	0.114102
29	1	100	STD	0.102368	0.0995755	0.349121	0.316318	0.0734436
30	1	100	N	100	100	100	100	100
30	1	100	MIN	0.120584	0.382036	0.0195492	0.0383487	0.00315366
30	1	100	MAX	0.562479	1	1	0.992867	0.226061
30	1	100	MEAN	0.34963	0.932455	0.52722	0.600488	0.114102
30	1	100	STD	0.102368	0.0995755	0.349121	0.316318	0.0734436
31	1	100	N	100	100	100	100	100
31	1	100	MIN	0.120584	0.382036	0.0195492	0.0383487	0.00315366
31	1	100	MAX	0.562479	1	1	0.992867	0.226061
31	1	100	MEAN	0.34963	0.932455	0.52722	0.600488	0.114102
31	1	100	STD	0.102368	0.0995755	0.349121	0.316318	0.0734436
32	1	100	N	100	100	100	100	100
32	1	100	MIN	0.120584	0.382036	0.0195492	0.0383487	0.00315366
32	1	100	MAX	0.562479	1	1	0.992867	0.226061
32	1	100	MEAN	0.348837	0.932298	0.52273	0.596032	0.115102
32	1	100	STD	0.102316	0.0994925	0.350277	0.316716	0.07361
33	1	100	N	100	100	100	100	100
33	1	100	MIN	0.120584	0.382036	0.0195492	0.0383487	0.00315366
33	1	100	MAX	0.562479	1	1	0.992867	0.226061
33	1	100	MEAN	0.348864	0.93034	0.52273	0.594658	0.116037
33	1	100	STD	0.102312	0.104197	0.350277	0.315769	0.0735054
34	1	100	N	100	100	100	100	100
34	1	100	MIN	0.120584	0.382036	0.0195492	0.0383487	0.00315366
34	1	100	MAX	0.562479	1	1	0.992867	0.226061
34	1	100	MEAN	0.348864	0.93034	0.52273	0.594658	0.116037
34	1	100	STD	0.102312	0.104197	0.350277	0.315769	0.0735054
35	1	100	N	100	100	100	100	100
35	1	100	MIN	0.120584	0.382036	0.0195492	0.0383487	0.00315366
35	1	100	MAX	0.562479	1	1	0.992867	0.226061
35	1	100	MEAN	0.348864	0.93034	0.52273	0.594658	0.116037
35	1	100	STD	0.102312	0.104197	0.350277	0.315769	0.0735054
36	1	100	N	100	100	100	100	100
36	1	100	MIN	0.120584	0.382036	0.0195492	0.0383487	0.00315366
36	1	100	MAX	0.562479	1	1	0.992867	0.226061
36	1	100	MEAN	0.348864	0.93034	0.52273	0.594658	0.116037
36	1	100	STD	0.102312	0.104197	0.350277	0.315769	0.0735054
37	1	100	N	100	100	100	100	100
37	1	100	MIN	0.120584	0.382036	0.0195492	0.0383487	0.00315366
37	1	100	MAX	0.562479	1	1	0.992867	0.226061
37	1	100	MEAN	0.348864	0.93034	0.52273	0.594658	0.116037
37	1	100	STD	0.102312	0.104197	0.350277	0.315769	0.0735054
38	1	100	N	100	100	100	100	100
38	1	100	MIN	0.120584	0.382036	0.0195492	0.0383487	0.00315366
38	1	100	MAX	0.562479	1	1	0.992867	0.226061
38	1	100	MEAN	0.348864	0.93034	0.52273	0.594658	0.116037
38	1	100	STD	0.102312	0.104197	0.350277	0.315769	0.0735054
39	1	100	N	100	100	100	100	100
39	1	100	MIN	0.120584	0.382036	0.0195492	0.0383487	0.00315366
39	1	100	MAX	0.562479	1	1	0.992867	0.226061
39	1	100	MEAN	0.348864	0.93034	0.52273	0.594658	0.116037
39	1	100	STD	0.102312	0.104197	0.350277	0.315769	0.0735054
40	1	100	N	100	100	100	100	100
40	1	100	MIN	0.120584	0.382036	0.0195492	0.0383487	0.00315366
40	1	100	MAX	0.562479	1	1	0.992867	0.226061
40	1	100	MEAN	0.348864	0.93034	0.52273	0.594658	0.116037
40	1	100	STD	0.102312	0.104197	0.350277	0.315769	0.0735054
41	1	100	N	100	100	100	100	100
41	1	100	MIN	0.120584	0.382036	0.0195492	0.0383487	0.00315366
41	1	100	MAX	0.562479	1	1	0.992867	0.226061
41	1	100	MEAN	0.348864	0.93034	0.52273	0.594658	0.116037
41	1	100	STD	0.102312	0.104197	0.350277	0.315769	0.0735054
42	1	100	N	100	100	100	100	100
42	1	100	MIN	0.120584	0.382036	0.0195492	0.0383487	0.00315366
42	1	100	MAX	0.562479	1	1	0.992867	0.226061
42	1	100	MEAN	0.348864	0.93034	0.52273	0.594658	0.116037
42	1	100	STD	0.102312	0.104197	0.350277	0.315769	0.0735054
43	1	100	N	100	100	100	100	100
43	1	100	MIN	0.120584	0.382036	0.0195492	0.0383487	0.00315366
43	1	100	MAX	0.562479	1	1	0.992867	0.226061
43	1	100	MEAN	0.348864	0.93034	0.52273	0.594658	0.116037
43	1	100	STD	0.102312	0.104197	0.350277	0.315769	0.0735054
44	1	100	N	100	100	100	100	100
44	1	100	MIN	0.120584	0.382036	0.0195492	0.0383487	0.00315366
44	1	100	MAX	0.562479	1	1	0.992867	0.226061
44	1	100	MEAN	0.348864	0.93034	0.52273	0.594658	0.116037
44	1	100	STD	0.102312	0.104197	0.350277	0.315769	0.0735054
45	1	100	N	100	100	100	100	100
45	1	100	MIN	0.120584	0.382036	0.0195492	0.0383487	0.00315366
45	1	100	MAX	0.562479	1	1	0.992867	0.226061
45	1	100	MEAN	0.348864	0.93034	0.52273	0.594658	0.116037
45	1	100	STD	0.102312	0.104197	0.350277	0.315769	0.0735054
46	1	100	N	100	100	100	100	100
46	1	100	MIN	0.120584	0.382036	0.0195492	0.0383487	0.00315366
46	1	100	MAX	0.562479	1	1	0.992867	0.226061
46	1	100	MEAN	0.348864	0.93034	0.52273	0.594658	0.116037
46	1	100	STD	0.102312	0.104197	0.350277	0.315769	0.0735054
47	1	100	N	100	100	100	100	100
47	1	100	MIN	0.120584	0.382036	0.0195492	0.0383487	0.00315366
47	1	100	MAX	0.562479	1	1	0.992867	0.226061
47	1	100	MEAN	0.348864	0.93034	0.52273	0.594658	0.116037
47	1	100	STD	0.102312	0.104197	0.350277	0.315769	0.0735054
48	1	100	N	100	100	100	100	100
48	1	100	MIN	0.120584	0.382036	0.0195492	0.0383487	0.00315366
48	1	100	MAX	0.562479	1	1	0.992867	0.226061
48	1	100	MEAN	0.348864	0.93034	0.52273	0.594658	0.116037
48	1	100	STD	0.102312	0.104197	0.350277	0.315769	0.0735054
49	1	100	N	100	100	100	100	100
49	1	100	MIN	0.120584	0.382036	0.0195492	0.0383487	0.00315366
49	1	100	MAX	0.562479	1	1	0.992867	0.226061
49	1	100	MEAN	0.348864	0.93034	0.52273	0.594658	0.116037
49	1	100	STD	0.102312	0.104197	0.350277	0.315769	0.0735054
50	1	100	N	100	100	100	100	100
50	1	100	MIN	0.120584	0.382036	0.0195492	0.0383487	0.00315366
50	1	100	MAX	0.562479	1	1	0.992867	0.226061
50	1	100	MEAN	0.348864	0.93034	0.52273	0.594658	0.116037
50	1	100	STD	0.102312	0.104197	0.350277	0.315769	0.0735054

## Sheet: 600three16
spatial_size	_TYPE_	_FREQ_	_STAT_	MCS_p	ppv	sensitivity	F_measure	misclassification
	0	5000		5000	5000	5000	5000	5000
	0	5000	MIN	0	0	0	0	0.011554
	0	5000	MAX	0.541012	1	0.971	0.982156	0.354364
	0	5000	MEAN	0.281957	0.903345	0.297529	0.383699	0.234407
	0	5000	STD	0.11392	0.229529	0.295834	0.304842	0.0935227
1	1	100	N	100	100	100	100	100
1	1	100	MIN	0	0	0	0	0.30896
1	1	100	MAX	0.400658	1	0.0565129	0.10698	0.327466
1	1	100	MEAN	0.180669	0.862238	0.0241735	0.0468723	0.31981
1	1	100	STD	0.0955094	0.311442	0.0126738	0.0241655	0.00417786
2	1	100	N	100	100	100	100	100
2	1	100	MIN	0	0	0	0	0.300547
2	1	100	MAX	0.443269	1	0.0824743	0.152343	0.327466
2	1	100	MEAN	0.195305	0.851737	0.0336705	0.0644268	0.317137
2	1	100	STD	0.0981597	0.298441	0.0179731	0.0334173	0.00589747
3	1	100	N	100	100	100	100	100
3	1	100	MIN	0	0	0	0	0.279639
3	1	100	MAX	0.474824	1	0.146051	0.254877	0.327466
3	1	100	MEAN	0.220424	0.894026	0.0491179	0.0911625	0.312284
3	1	100	STD	0.103581	0.241162	0.0361842	0.0632849	0.0115537
4	1	100	N	100	100	100	100	100
4	1	100	MIN	0	0	0	0	0.256137
4	1	100	MAX	0.456755	1	0.217821	0.357722	0.327466
4	1	100	MEAN	0.249391	0.927812	0.0891398	0.158208	0.299051
4	1	100	STD	0.106101	0.201698	0.0575752	0.0975462	0.0187742
5	1	100	N	100	100	100	100	100
5	1	100	MIN	0	0	0	0	0.220609
5	1	100	MAX	0.494172	1	0.329303	0.49434	0.327466
5	1	100	MEAN	0.268586	0.946365	0.121074	0.207511	0.288959
5	1	100	STD	0.10197	0.150339	0.0744185	0.118384	0.0241807
6	1	100	N	100	100	100	100	100
6	1	100	MIN	0	0	0	0	0.203373
6	1	100	MAX	0.494172	1	0.381938	0.551564	0.327466
6	1	100	MEAN	0.270185	0.940056	0.129761	0.220334	0.286607
6	1	100	STD	0.100312	0.149064	0.0773222	0.121874	0.0248845
7	1	100	N	100	100	100	100	100
7	1	100	MIN	0	0	0	0	0.208624
7	1	100	MAX	0.494172	1	0.381938	0.545252	0.327466
7	1	100	MEAN	0.270178	0.927948	0.132482	0.223633	0.285923
7	1	100	STD	0.102935	0.17597	0.0812574	0.12659	0.0259122
8	1	100	N	100	100	100	100	100
8	1	100	MIN	0	0	0	0	0.18812
8	1	100	MAX	0.522845	1	0.425529	0.597012	0.327466
8	1	100	MEAN	0.271997	0.929026	0.141393	0.235585	0.282963
8	1	100	STD	0.105174	0.176072	0.0913233	0.137426	0.029453
9	1	100	N	100	100	100	100	100
9	1	100	MIN	0	0	0	0	0.18812
9	1	100	MAX	0.522845	1	0.425529	0.597012	0.327466
9	1	100	MEAN	0.272252	0.92524	0.142721	0.237021	0.282872
9	1	100	STD	0.104951	0.179114	0.0930291	0.139468	0.0301033
10	1	100	N	100	100	100	100	100
10	1	100	MIN	0	0	0	0	0.17443
10	1	100	MAX	0.522845	1	0.483209	0.636985	0.327466
10	1	100	MEAN	0.271506	0.902064	0.149279	0.243679	0.281224
10	1	100	STD	0.111225	0.223543	0.106976	0.153864	0.0346995
11	1	100	N	100	100	100	100	100
11	1	100	MIN	0	0	0	0	0.166017
11	1	100	MAX	0.522845	1	0.493026	0.660438	0.327466
11	1	100	MEAN	0.272457	0.902009	0.153479	0.248493	0.279868
11	1	100	STD	0.111543	0.22358	0.113669	0.160841	0.0369578
12	1	100	N	100	100	100	100	100
12	1	100	MIN	0	0	0	0	0.15179
12	1	100	MAX	0.522845	1	0.555493	0.705605	0.327466
12	1	100	MEAN	0.273709	0.902693	0.1605	0.256592	0.277559
12	1	100	STD	0.111867	0.22374	0.123961	0.171066	0.0403636
13	1	100	N	100	100	100	100	100
13	1	100	MIN	0	0	0	0	0.152293
13	1	100	MAX	0.522845	1	0.555493	0.70435	0.354364
13	1	100	MEAN	0.27729	0.901109	0.178027	0.277707	0.272465
13	1	100	STD	0.111538	0.226762	0.139884	0.186374	0.0455569
14	1	100	N	100	100	100	100	100
14	1	100	MIN	0	0	0	0	0.136074
14	1	100	MAX	0.522845	1	0.584464	0.737743	0.354364
14	1	100	MEAN	0.278508	0.901099	0.184155	0.28421	0.270466
14	1	100	STD	0.112512	0.22676	0.14883	0.19463	0.0485967
15	1	100	N	100	100	100	100	100
15	1	100	MIN	0	0	0	0	0.130007
15	1	100	MAX	0.522845	1	0.621861	0.757947	0.354364
15	1	100	MEAN	0.281024	0.898133	0.200624	0.302609	0.265654
15	1	100	STD	0.111841	0.227731	0.164715	0.208309	0.053594
16	1	100	N	100	100	100	100	100
16	1	100	MIN	0	0	0	0	0.110105
16	1	100	MAX	0.494172	1	0.682789	0.802426	0.354364
16	1	100	MEAN	0.281212	0.902893	0.2244	0.32868	0.257801
16	1	100	STD	0.110262	0.227183	0.188018	0.228284	0.0616845
17	1	100	N	100	100	100	100	100
17	1	100	MIN	0	0	0	0	0.105818
17	1	100	MAX	0.494172	1	0.682789	0.808611	0.354364
17	1	100	MEAN	0.282151	0.902874	0.231184	0.33507	0.255637
17	1	100	STD	0.110284	0.22723	0.196609	0.235522	0.0644716
18	1	100	N	100	100	100	100	100
18	1	100	MIN	0	0	0	0	0.0918308
18	1	100	MAX	0.494172	1	0.725344	0.838007	0.354364
18	1	100	MEAN	0.281745	0.902913	0.245235	0.351014	0.251036
18	1	100	STD	0.110446	0.227243	0.205715	0.242538	0.0676895
19	1	100	N	100	100	100	100	100
19	1	100	MIN	0	0	0	0	0.0765768
19	1	100	MAX	0.494172	1	0.776615	0.867596	0.354364
19	1	100	MEAN	0.288139	0.906463	0.296223	0.400668	0.234464
19	1	100	STD	0.108169	0.225176	0.248836	0.276837	0.0812333
20	1	100	N	100	100	100	100	100
20	1	100	MIN	0	0	0	0	0.0727009
20	1	100	MAX	0.494172	1	0.797012	0.87775	0.354364
20	1	100	MEAN	0.289009	0.90647	0.300213	0.403539	0.233165
20	1	100	STD	0.108618	0.225131	0.254763	0.280847	0.0831784
21	1	100	N	100	100	100	100	100
21	1	100	MIN	0	0	0	0	0.0604901
21	1	100	MAX	0.494172	1	0.821607	0.898884	0.354364
21	1	100	MEAN	0.291133	0.910009	0.310564	0.412187	0.229213
21	1	100	STD	0.108828	0.224135	0.267222	0.290452	0.0873375
22	1	100	N	100	100	100	100	100
22	1	100	MIN	0	0	0	0	0.0528583
22	1	100	MAX	0.505692	1	0.855058	0.913402	0.327466
22	1	100	MEAN	0.294175	0.913722	0.332407	0.431217	0.222201
22	1	100	STD	0.110116	0.219368	0.284461	0.300678	0.0912774
23	1	100	N	100	100	100	100	100
23	1	100	MIN	0	0	0	0	0.037306
23	1	100	MAX	0.505692	1	0.886077	0.939598	0.327466
23	1	100	MEAN	0.2945	0.914509	0.351542	0.448263	0.216065
23	1	100	STD	0.110138	0.219127	0.297429	0.309713	0.0954221
24	1	100	N	100	100	100	100	100
24	1	100	MIN	0	0	0	0	0.0260136
24	1	100	MAX	0.510723	1	0.931451	0.958638	0.327466
24	1	100	MEAN	0.294725	0.904542	0.365882	0.458529	0.211564
24	1	100	STD	0.114079	0.237399	0.312642	0.319835	0.100334
25	1	100	N	100	100	100	100	100
25	1	100	MIN	0	0	0	0	0.0206696
25	1	100	MAX	0.541012	1	0.955903	0.968039	0.327466
25	1	100	MEAN	0.29568	0.904425	0.374669	0.466023	0.208729
25	1	100	STD	0.115368	0.237355	0.318521	0.323953	0.102319
26	1	100	N	100	100	100	100	100
26	1	100	MIN	0	0	0	0	0.011554
26	1	100	MAX	0.541012	1	0.971	0.982156	0.327466
26	1	100	MEAN	0.296301	0.905329	0.396617	0.484967	0.201688
26	1	100	STD	0.11563	0.237333	0.331515	0.331409	0.106344
27	1	100	N	100	100	100	100	100
27	1	100	MIN	0	0	0	0	0.0195274
27	1	100	MAX	0.541012	1	0.971	0.969826	0.327466
27	1	100	MEAN	0.294224	0.904239	0.392756	0.479198	0.203284
27	1	100	STD	0.116398	0.237006	0.333655	0.333142	0.106495
28	1	100	N	100	100	100	100	100
28	1	100	MIN	0	0	0	0	0.0206696
28	1	100	MAX	0.541012	1	0.971	0.968039	0.327466
28	1	100	MEAN	0.294404	0.903455	0.392756	0.478802	0.203556
28	1	100	STD	0.116537	0.236837	0.333655	0.332567	0.106041
29	1	100	N	100	100	100	100	100
29	1	100	MIN	0	0	0	0	0.0206696
29	1	100	MAX	0.541012	1	0.971	0.968039	0.327466
29	1	100	MEAN	0.294473	0.899967	0.392285	0.47704	0.204783
29	1	100	STD	0.116604	0.236935	0.333202	0.330739	0.104934
30	1	100	N	100	100	100	100	100
30	1	100	MIN	0	0	0	0	0.0206696
30	1	100	MAX	0.541012	1	0.971	0.968039	0.327466
30	1	100	MEAN	0.294473	0.899967	0.392285	0.47704	0.204783
30	1	100	STD	0.116604	0.236935	0.333202	0.330739	0.104934
31	1	100	N	100	100	100	100	100
31	1	100	MIN	0	0	0	0	0.0206696
31	1	100	MAX	0.541012	1	0.971	0.968039	0.327466
31	1	100	MEAN	0.295738	0.898963	0.400171	0.483231	0.202694
31	1	100	STD	0.116189	0.236896	0.337144	0.332906	0.105601
32	1	100	N	100	100	100	100	100
32	1	100	MIN	0	0	0	0	0.0206696
32	1	100	MAX	0.541012	1	0.971	0.968039	0.327466
32	1	100	MEAN	0.295738	0.898963	0.400171	0.483231	0.202694
32	1	100	STD	0.116189	0.236896	0.337144	0.332906	0.105601
33	1	100	N	100	100	100	100	100
33	1	100	MIN	0	0	0	0	0.0206696
33	1	100	MAX	0.541012	1	0.971	0.968039	0.327466
33	1	100	MEAN	0.295738	0.898963	0.400171	0.483231	0.202694
33	1	100	STD	0.116189	0.236896	0.337144	0.332906	0.105601
34	1	100	N	100	100	100	100	100
34	1	100	MIN	0	0	0	0	0.0206696
34	1	100	MAX	0.541012	1	0.971	0.968039	0.327466
34	1	100	MEAN	0.293578	0.898648	0.399256	0.482646	0.203026
34	1	100	STD	0.11568	0.237176	0.33613	0.332471	0.105554
35	1	100	N	100	100	100	100	100
35	1	100	MIN	0	0	0	0	0.0206696
35	1	100	MAX	0.541012	1	0.971	0.968039	0.327466
35	1	100	MEAN	0.293578	0.898648	0.399256	0.482646	0.203026
35	1	100	STD	0.11568	0.237176	0.33613	0.332471	0.105554
36	1	100	N	100	100	100	100	100
36	1	100	MIN	0	0	0	0	0.0206696
36	1	100	MAX	0.541012	1	0.971	0.968039	0.327466
36	1	100	MEAN	0.293578	0.898648	0.399256	0.482646	0.203026
36	1	100	STD	0.11568	0.237176	0.33613	0.332471	0.105554
37	1	100	N	100	100	100	100	100
37	1	100	MIN	0	0	0	0	0.0206696
37	1	100	MAX	0.541012	1	0.971	0.968039	0.327466
37	1	100	MEAN	0.293578	0.898648	0.399256	0.482646	0.203026
37	1	100	STD	0.11568	0.237176	0.33613	0.332471	0.105554
38	1	100	N	100	100	100	100	100
38	1	100	MIN	0	0	0	0	0.0206696
38	1	100	MAX	0.541012	1	0.971	0.968039	0.327466
38	1	100	MEAN	0.293578	0.898648	0.399256	0.482646	0.203026
38	1	100	STD	0.11568	0.237176	0.33613	0.332471	0.105554
39	1	100	N	100	100	100	100	100
39	1	100	MIN	0	0	0	0	0.0206696
39	1	100	MAX	0.541012	1	0.971	0.968039	0.327466
39	1	100	MEAN	0.293578	0.898648	0.399256	0.482646	0.203026
39	1	100	STD	0.11568	0.237176	0.33613	0.332471	0.105554
40	1	100	N	100	100	100	100	100
40	1	100	MIN	0	0	0	0	0.0206696
40	1	100	MAX	0.541012	1	0.971	0.968039	0.327466
40	1	100	MEAN	0.293578	0.898648	0.399256	0.482646	0.203026
40	1	100	STD	0.11568	0.237176	0.33613	0.332471	0.105554
41	1	100	N	100	100	100	100	100
41	1	100	MIN	0	0	0	0	0.0206696
41	1	100	MAX	0.541012	1	0.971	0.968039	0.327466
41	1	100	MEAN	0.293578	0.898648	0.399256	0.482646	0.203026
41	1	100	STD	0.11568	0.237176	0.33613	0.332471	0.105554
42	1	100	N	100	100	100	100	100
42	1	100	MIN	0	0	0	0	0.0206696
42	1	100	MAX	0.541012	1	0.971	0.968039	0.327466
42	1	100	MEAN	0.293578	0.898648	0.399256	0.482646	0.203026
42	1	100	STD	0.11568	0.237176	0.33613	0.332471	0.105554
43	1	100	N	100	100	100	100	100
43	1	100	MIN	0	0	0	0	0.0206696
43	1	100	MAX	0.541012	1	0.971	0.968039	0.327466
43	1	100	MEAN	0.293578	0.898648	0.399256	0.482646	0.203026
43	1	100	STD	0.11568	0.237176	0.33613	0.332471	0.105554
44	1	100	N	100	100	100	100	100
44	1	100	MIN	0	0	0	0	0.0206696
44	1	100	MAX	0.541012	1	0.971	0.968039	0.327466
44	1	100	MEAN	0.293578	0.898648	0.399256	0.482646	0.203026
44	1	100	STD	0.11568	0.237176	0.33613	0.332471	0.105554
45	1	100	N	100	100	100	100	100
45	1	100	MIN	0	0	0	0	0.0206696
45	1	100	MAX	0.541012	1	0.971	0.968039	0.327466
45	1	100	MEAN	0.293578	0.898648	0.399256	0.482646	0.203026
45	1	100	STD	0.11568	0.237176	0.33613	0.332471	0.105554
46	1	100	N	100	100	100	100	100
46	1	100	MIN	0	0	0	0	0.0206696
46	1	100	MAX	0.541012	1	0.971	0.968039	0.327466
46	1	100	MEAN	0.293578	0.898648	0.399256	0.482646	0.203026
46	1	100	STD	0.11568	0.237176	0.33613	0.332471	0.105554
47	1	100	N	100	100	100	100	100
47	1	100	MIN	0	0	0	0	0.0206696
47	1	100	MAX	0.541012	1	0.971	0.968039	0.327466
47	1	100	MEAN	0.293578	0.898648	0.399256	0.482646	0.203026
47	1	100	STD	0.11568	0.237176	0.33613	0.332471	0.105554
48	1	100	N	100	100	100	100	100
48	1	100	MIN	0	0	0	0	0.0206696
48	1	100	MAX	0.541012	1	0.971	0.968039	0.327466
48	1	100	MEAN	0.293578	0.898648	0.399256	0.482646	0.203026
48	1	100	STD	0.11568	0.237176	0.33613	0.332471	0.105554
49	1	100	N	100	100	100	100	100
49	1	100	MIN	0	0	0	0	0.0206696
49	1	100	MAX	0.541012	1	0.971	0.968039	0.327466
49	1	100	MEAN	0.293578	0.898648	0.399256	0.482646	0.203026
49	1	100	STD	0.11568	0.237176	0.33613	0.332471	0.105554
50	1	100	N	100	100	100	100	100
50	1	100	MIN	0	0	0	0	0.0206696
50	1	100	MAX	0.541012	1	0.971	0.968039	0.327466
50	1	100	MEAN	0.293578	0.898648	0.399256	0.482646	0.203026
50	1	100	STD	0.11568	0.237176	0.33613	0.332471	0.105554

[truncated: 40 more sheets: 600two1, 600two2, 600two4, 600two8, 600two16, 6000two1, 6000two2, 6000two4, 6000two8, 6000two16, 6000rural1, 6000rural2, 6000rural4, 6000rural8, 6000rural16, 600rural1, 600rural2, 600rural4, 600rural8, 600rural16 …]
