# Supplementary material for: Selection of the Maximum Spatial Cluster Size of the Spatial Scan Statistic by Using the Maximum Clustering Set-Proportion Statistic
Source: PLoS One. 2016 Jan 28;11(1):e0147918. doi: 10.1371/journal.pone.0147918 (PMC4731069; doi:10.1371/journal.pone.0147918)
Supplement: S2 Appendix — (XLS) [file pone.0147918.s002.xls]

## Sheet: Centroids of Counties
loc_id	centroid_X	centroid_Y
410902	35.7523	115.064
410102	34.778	113.508
410103	34.6942	113.676
410104	34.743	113.798
410105	34.8337	113.706
410106	34.8024	113.339
410108	34.9188	113.581
410122	34.6956	114.007
410181	34.6946	113.034
410182	34.8009	113.319
410183	34.5002	113.413
410184	34.4647	113.699
410185	34.4291	113.018
410202	34.8481	114.334
410203	34.8296	114.361
410204	34.819	114.303
410205	34.7903	114.355
410211	34.8158	114.424
410221	34.4947	114.768
410222	34.4205	114.472
410223	34.4057	114.159
410224	34.7172	114.554
410225	34.8828	114.973
410302	34.6424	112.478
410303	34.638	112.412
410304	34.6452	112.525
410305	34.6412	112.356
410306	34.8858	112.459
410311	34.6496	112.559
410322	34.8401	112.517
410323	34.8374	112.096
410324	33.9196	111.616
410325	33.9553	112.038
410326	34.083	112.409
410327	34.4838	112.091
410328	34.3609	111.48
410329	34.382	112.484
410381	34.6376	112.734
410402	33.7867	113.154
410403	33.7791	113.264
410404	33.931	112.977
410411	33.6999	113.271
410421	33.9046	113.011
410422	33.5478	113.318
410423	33.7744	112.737
410425	33.9897	113.21
410481	33.2782	113.523
410482	34.1451	112.819
410502	36.0804	114.35
410503	36.1302	114.345
410522	36.1574	114.446
410523	35.8849	114.462
410526	35.4505	114.684
410527	35.8946	114.784
410581	36.0192	113.852
410602	35.9752	114.117
410603	35.908	114.234
410611	35.8293	114.133
410621	35.6407	114.501
410622	35.6517	114.145
410702	35.3458	113.902
410703	35.3473	113.894
410704	35.429	113.909
410711	35.3356	113.922
410721	35.2436	113.88
410724	35.1865	113.626
410725	35.0301	113.924
410726	35.3008	114.186
410727	35.061	114.5
410728	35.1886	114.748
410781	35.5142	114.095
410782	35.5632	113.66
410802	35.2535	113.211
410803	35.2703	113.146
410804	35.2894	113.365
410811	35.2588	113.265
410821	35.3117	113.456
410822	35.1989	113.065
410823	35.046	113.394
410825	34.9468	113.034
410881	35.0882	112.396
410882	35.1468	112.885
410883	34.929	112.708
410922	35.9287	115.155
410923	36.0957	115.241
410926	35.7486	115.522
410927	35.9692	115.885
410928	35.5635	115.119
411002	34.0421	113.816
411023	34.0195	113.968
411024	34.0091	114.18
411025	33.86	113.557
411081	34.1957	113.356
411082	34.2427	113.852
411102	33.5443	114.037
411121	33.5597	113.656
411122	33.8527	113.938
411123	33.5871	114.177
411202	34.7489	111.262
411221	34.8393	111.786
411222	34.6361	111.377
411224	33.9698	110.971
411281	34.7476	111.905
411282	34.4274	110.773
411302	32.9052	112.663
411303	32.9793	112.475
411321	33.4611	112.382
411322	33.3409	113.016
411323	33.4461	111.412
411324	33.0936	112.193
411325	33.2078	111.862
411326	32.9826	111.427
411327	32.9727	112.985
411328	32.6307	112.866
411329	32.5697	112.407
411330	32.4942	113.404
411381	32.6893	111.987
411402	34.4789	115.595
411403	34.2207	115.557
411421	34.6925	115.14
411422	34.3872	115.026
411423	34.4326	115.294
411424	34.1019	115.292
411425	34.3117	115.936
411426	34.2112	116.167
411481	34.0013	116.307
411502	31.9583	113.998
411503	32.3608	114.037
411521	32.0218	114.434
411522	31.9443	114.858
411523	31.6457	114.873
411524	31.74	115.366
411525	32.1718	115.643
411526	32.1235	115.132
411527	32.445	115.304
411528	32.4006	114.846
411602	33.6355	114.645
411621	34.0929	114.432
411622	33.7995	114.404
411623	33.5149	114.562
411624	33.3062	115.161
411625	33.6246	115.319
411626	33.6637	114.867
411627	34.093	114.831
411628	33.905	115.349
411681	33.2814	114.872
411702	32.9848	114.063
411721	33.3654	113.893
411722	33.3067	114.404
411723	32.9539	114.661
411724	32.5431	114.54
411725	32.7373	113.927
411726	32.8664	113.445
411727	32.9087	114.328
411728	33.1494	113.897
411729	32.7834	114.916

## Sheet: case data
County_administrative_code	case	date	street_administrative_code
410102	1	2009-05-28	41010210
410102	1	2009-05-28	41010209
410102	1	2009-05-05	41010208
410102	1	2009-05-08	41010209
410102	1	2009-05-01	41010209
410102	1	2009-05-01	41010205
410103	1	2009-05-27	41010314
410103	1	2009-05-22	41010302
410103	1	2009-05-20	41010315
410103	1	2009-05-17	41010315
410103	1	2009-05-15	41010313
410103	1	2009-05-09	41010303
410103	1	2009-05-07	41010303
410103	1	2009-05-11	41010311
410103	1	2009-05-05	41010311
410103	1	2009-05-05	41010308
410103	1	2009-05-01	41010315
410104	1	2009-05-27	41010408
410104	1	2009-05-24	41010404
410104	1	2009-05-27	41010408
410104	1	2009-05-19	41010408
410104	1	2009-05-07	41010404
410105	1	2009-05-29	41010508
410105	1	2009-05-27	41010513
410105	1	2009-05-25	41010509
410105	1	2009-05-23	41010501
410105	1	2009-05-27	41010501
410105	1	2009-05-20	41010503
410105	1	2009-05-29	41010502
410105	1	2009-05-25	41010511
410105	1	2009-05-17	41010505
410105	1	2009-05-16	41010516
410105	1	2009-05-09	41010501
410105	1	2009-05-10	41010515
410105	1	2009-05-09	41010514
410105	1	2009-05-05	41010517
410105	1	2009-05-09	41010501
410105	1	2009-05-07	41010510
410105	1	2009-05-02	41010515
410105	1	2009-05-02	41010501
410105	1	2009-05-04	41010515
410105	1	2009-05-03	41010504
410105	1	2009-05-02	41010514
410106	1	2009-05-23	41010603
410108	1	2009-05-22	41010805
410108	1	2009-05-18	41010805
410108	1	2009-05-09	41010805
410122	1	2009-05-21	41012202
410122	1	2009-05-12	41012215
410122	1	2009-05-06	41012218
410182	1	2009-05-23	41018204
410182	1	2009-05-19	41018216
410182	1	2009-05-14	41018217
410182	1	2009-05-09	41018216
410183	1	2009-05-28	41018321
410183	1	2009-05-21	41018312
410183	1	2009-05-05	41018309
410183	1	2009-05-15	41018316
410183	1	2009-05-02	41018314
410184	1	2009-05-26	41018404
410184	1	2009-05-17	41018414
410184	1	2009-05-16	41018415
410184	1	2009-05-15	41018415
410184	1	2009-05-05	41018414
410184	1	2009-05-01	41018409
410184	1	2009-05-02	41018416
410185	1	2009-05-30	41018522
410185	1	2009-05-09	41018514
410185	1	2009-05-06	41018502
410185	1	2009-05-01	41018599
410202	1	2009-05-26	41020213
410202	1	2009-05-01	41020215
410211	1	2009-05-12	41021104
410221	1	2009-05-30	41022105
410221	1	2009-05-31	41022119
410221	1	2009-05-29	41022109
410221	1	2009-05-28	41022115
410221	1	2009-05-31	41022111
410221	1	2009-05-27	41022103
410221	1	2009-05-25	41022121
410221	1	2009-05-26	41022104
410221	1	2009-05-25	41022110
410221	1	2009-05-26	41022111
410221	1	2009-05-23	41022115
410221	1	2009-05-25	41022104
410221	1	2009-05-26	41022115
410221	1	2009-05-24	41022115
410221	1	2009-05-26	41022110
410221	1	2009-05-26	41022105
410221	1	2009-05-26	41022117
410221	1	2009-05-22	41022199
410221	1	2009-05-23	41022110
410221	1	2009-05-21	41022115
410221	1	2009-05-22	41022109
410221	1	2009-05-20	41022110
410221	1	2009-05-21	41022110
410221	1	2009-05-17	41022119
410221	1	2009-05-17	41022119
410221	1	2009-05-23	41022115
410221	1	2009-05-14	41022105
410221	1	2009-05-20	41022110
410221	1	2009-05-18	41022115
410221	1	2009-05-18	41022106
410221	1	2009-05-18	41022115
410221	1	2009-05-18	41022115
410221	1	2009-05-16	41022116
410221	1	2009-05-13	41022116
410221	1	2009-05-16	41022111
410221	1	2009-05-14	41022116
410221	1	2009-05-14	41022111
410221	1	2009-05-11	41022102
410221	1	2009-05-15	41022103
410221	1	2009-05-11	41022117
410221	1	2009-05-11	41022115
410221	1	2009-05-10	41022105
410221	1	2009-05-09	41022115
410221	1	2009-05-07	41022118
410221	1	2009-05-06	41022116
410221	1	2009-05-07	41022109
410221	1	2009-05-02	41022110
410221	1	2009-05-06	41022115
410221	1	2009-05-05	41022111
410221	1	2009-05-01	41022115
410221	1	2009-05-01	41022115
410221	1	2009-05-04	41022115
410222	1	2009-05-24	41022208
410224	1	2009-05-28	41022418
410224	1	2009-05-26	41022410
410224	1	2009-05-04	41022403
410224	1	2009-05-04	41022408
410305	1	2009-05-05	41030512
410322	1	2009-05-10	41032201
410322	1	2009-05-07	41032206
410323	1	2009-05-07	41032301
410323	1	2009-05-03	41032302
410324	1	2009-05-19	41032410
410324	1	2009-05-26	41032410
410324	1	2009-05-21	41032409
410324	1	2009-05-23	41032410
410324	1	2009-05-15	41032402
410324	1	2009-05-12	41032404
410324	1	2009-05-15	41032412
410324	1	2009-05-11	41032412
410324	1	2009-05-03	41032412
410324	1	2009-05-04	41032402
410324	1	2009-05-05	41032401
410324	1	2009-05-18	41032404
410324	1	2009-05-14	41032404
410324	1	2009-05-16	41032401
410324	1	2009-05-05	41032409
410324	1	2009-05-01	41032409
410324	1	2009-05-03	41032402
410324	1	2009-05-05	41032407
410324	1	2009-05-05	41032414
410324	1	2009-05-02	41032402
410325	1	2009-05-13	41032514
410325	1	2009-05-26	41032502
410325	1	2009-05-25	41032511
410325	1	2009-05-02	41032504
410325	1	2009-05-01	41032501
410325	1	2009-05-01	41032501
410325	1	2009-05-03	41032516
410325	1	2009-05-01	41032505
410326	1	2009-05-16	41032600
410326	1	2009-05-15	41032607
410327	1	2009-05-31	41032707
410327	1	2009-05-30	41032702
410327	1	2009-05-29	41032711
410327	1	2009-05-24	41032718
410327	1	2009-05-25	41032705
410327	1	2009-05-22	41032701
410327	1	2009-05-13	41032712
410327	1	2009-05-25	41032701
410327	1	2009-05-24	41032706
410327	1	2009-05-01	41032705
410327	1	2009-05-07	41032712
410327	1	2009-05-07	41032711
410327	1	2009-05-06	41032711
410327	1	2009-05-08	41032702
410327	1	2009-05-10	41032704
410327	1	2009-05-17	41032701
410327	1	2009-05-10	41032705
410327	1	2009-05-04	41032713
410327	1	2009-05-05	41032712
410327	1	2009-05-01	41032708
410328	1	2009-05-31	41032802
410328	1	2009-05-18	41032803
410328	1	2009-05-08	41032806
410328	1	2009-05-14	41032808
410328	1	2009-05-26	41032803
410328	1	2009-05-20	41032801
410328	1	2009-05-19	41032813
410328	1	2009-05-19	41032803
410328	1	2009-05-17	41032814
410328	1	2009-05-18	41032802
410328	1	2009-05-17	41032821
410328	1	2009-05-19	41032801
410328	1	2009-05-15	41032804
410328	1	2009-05-10	41032806
410328	1	2009-05-10	41032806
410328	1	2009-05-05	41032820
410328	1	2009-05-07	41032820
410328	1	2009-05-08	41032801
410328	1	2009-05-06	41032806
410328	1	2009-05-07	41032804
410328	1	2009-05-09	41032820
410328	1	2009-05-03	41032806
410328	1	2009-05-02	41032801
410328	1	2009-05-02	41032813
410328	1	2009-05-01	41032803
410328	1	2009-05-05	41032821
410328	1	2009-05-03	41032808
410328	1	2009-05-03	41032811
410328	1	2009-05-01	41032817
410328	1	2009-05-04	41032818
410328	1	2009-05-01	41032808
410328	1	2009-05-03	41032802
410328	1	2009-05-02	41032818
410329	1	2009-05-25	41032901
410329	1	2009-05-24	41032915
410329	1	2009-05-24	41032914
410329	1	2009-05-16	41032904
410329	1	2009-05-05	41032909
410329	1	2009-05-15	41032902
410329	1	2009-05-15	41032904
410329	1	2009-05-10	41032907
410329	1	2009-05-09	41032904
410329	1	2009-05-08	41032904
410402	1	2009-05-24	41040203
410402	1	2009-05-20	41040208
410402	1	2009-05-20	41040203
410402	1	2009-05-08	41040203
410402	1	2009-05-10	41040203
410403	1	2009-05-28	41040308
410403	1	2009-05-26	41040303
410403	1	2009-05-24	41040301
410403	1	2009-05-24	41040301
410403	1	2009-05-13	41040308
410403	1	2009-05-11	41040307
410403	1	2009-05-07	41040321
410403	1	2009-05-06	41040302
410403	1	2009-05-11	41040307
410404	1	2009-05-15	41040402
410404	1	2009-05-06	41040403
410411	1	2009-05-16	41041107
410411	1	2009-05-07	41041106
410421	1	2009-05-24	41042105
410421	1	2009-05-22	41042101
410421	1	2009-05-20	41042105
410421	1	2009-05-08	41042113
410421	1	2009-05-12	41042112
410421	1	2009-05-10	41042112
410421	1	2009-05-06	41042105
410421	1	2009-05-05	41042105
410421	1	2009-05-01	41042110
410421	1	2009-05-01	41042112
410422	1	2009-05-30	41042217
410422	1	2009-05-20	41042216
410422	1	2009-05-25	41042218
410422	1	2009-05-21	41042230
410422	1	2009-05-22	41042216
410422	1	2009-05-15	41042230
410422	1	2009-05-13	41042221
410422	1	2009-05-07	41042220
410422	1	2009-05-10	41042218
410422	1	2009-05-07	41042227
410422	1	2009-05-09	41042221
410422	1	2009-05-05	41042231
410422	1	2009-05-01	41042223
410423	1	2009-05-29	41042301
410423	1	2009-05-27	41042304
410423	1	2009-05-26	41042301
410423	1	2009-05-27	41042314
410423	1	2009-05-24	41042305
410423	1	2009-05-19	41042304
410423	1	2009-05-21	41042304
410423	1	2009-05-20	41042304
410423	1	2009-05-17	41042321
410423	1	2009-05-17	41042301
410423	1	2009-05-13	41042320
410423	1	2009-05-17	41042317
410423	1	2009-05-12	41042301
410423	1	2009-05-15	41042301
410423	1	2009-05-14	41042321
410423	1	2009-05-12	41042301
410423	1	2009-05-09	41042301
410423	1	2009-05-07	41042309
410423	1	2009-05-08	41042311
410423	1	2009-05-04	41042305
410423	1	2009-05-04	41042305
410423	1	2009-05-04	41042320
410423	1	2009-05-05	41042319
410423	1	2009-05-03	41042304
410423	1	2009-05-01	41042301
410423	1	2009-05-03	41042317
410425	1	2009-05-01	41042508
410425	1	2009-05-26	41042508
410425	1	2009-05-23	41042501
410425	1	2009-05-21	41042505
410425	1	2009-05-20	41042508
410425	1	2009-05-14	41042508
410425	1	2009-05-13	41042511
410425	1	2009-05-10	41042512
410425	1	2009-05-05	41042506
410481	1	2009-05-01	41048109
410482	1	2009-05-23	41048206
410482	1	2009-05-25	41048206
410482	1	2009-05-24	41048217
410482	1	2009-05-26	41048206
410482	1	2009-05-14	41048206
410482	1	2009-05-26	41048202
410482	1	2009-05-25	41048207
410482	1	2009-05-18	41048217
410482	1	2009-05-15	41048214
410482	1	2009-05-12	41048215
410482	1	2009-05-10	41048212
410482	1	2009-05-06	41048215
410482	1	2009-05-06	41048209
410482	1	2009-05-03	41048217
410502	1	2009-05-12	41050209
410502	1	2009-05-07	41050212
410502	1	2009-05-07	41050209
410503	1	2009-05-10	41050303
410522	1	2009-05-17	41052215
410522	1	2009-05-08	41052220
410526	1	2009-05-17	41052602
410526	1	2009-05-13	41052601
410526	1	2009-05-12	41052611
410526	1	2009-05-12	41052601
410526	1	2009-05-10	41052607
410526	1	2009-05-03	41052603
410526	1	2009-05-02	41052604
410603	1	2009-05-17	41060305
410622	1	2009-05-15	41062212
410702	1	2009-05-07	41070205
410704	1	2009-05-05	41070405
410721	1	2009-05-10	41072199
410725	1	2009-05-03	41072519
410725	1	2009-05-05	41072507
410726	1	2009-05-05	41072610
410727	1	2009-05-17	41072730
410727	1	2009-05-03	41072726
410728	1	2009-05-29	41072806
410728	1	2009-05-18	41072813
410781	1	2009-05-20	41078110
410782	1	2009-05-05	41078204
410782	1	2009-05-04	41078216
410802	1	2009-05-06	41080203
410811	1	2009-05-21	41081109
410822	1	2009-05-13	41082207
410822	1	2009-05-18	41082207
410822	1	2009-05-06	41082208
410823	1	2009-05-02	41082315
410823	1	2009-05-08	41082314
410823	1	2009-05-05	41082315
410882	1	2009-05-05	41088216
410902	1	2009-05-21	41090204
410902	1	2009-05-08	41090219
410922	1	2009-05-22	41092211
410922	1	2009-05-24	41092211
410922	1	2009-05-04	41092214
410922	1	2009-05-05	41092203
410923	1	2009-05-22	41092310
410923	1	2009-05-02	41092309
410923	1	2009-05-02	41092308
410923	1	2009-05-04	41092303
410923	1	2009-05-03	41092308
410923	1	2009-05-04	41092305
410923	1	2009-05-04	41092305
410923	1	2009-05-01	41092305
410923	1	2009-05-01	41092311
410926	1	2009-05-05	41092613
410926	1	2009-05-02	41092606
410927	1	2009-05-20	41092704
410927	1	2009-05-06	41092707
410927	1	2009-05-06	41092704
410927	1	2009-05-01	41092708
410928	1	2009-05-26	41092818
410928	1	2009-05-25	41092814
410928	1	2009-05-19	41092814
410928	1	2009-05-19	41092817
410928	1	2009-05-16	41092802
410928	1	2009-05-16	41092813
410928	1	2009-05-06	41092812
410928	1	2009-05-09	41092807
410928	1	2009-05-09	41092813
410928	1	2009-05-09	41092804
410928	1	2009-05-09	41092812
410928	1	2009-05-08	41092804
410928	1	2009-05-06	41092804
410928	1	2009-05-02	41092802
411002	1	2009-05-29	41100202
411002	1	2009-05-27	41100202
411002	1	2009-05-26	41100210
411002	1	2009-05-16	41100211
411002	1	2009-05-20	41100206
411002	1	2009-05-15	41100207
411002	1	2009-05-11	41100201
411002	1	2009-05-10	41100202
411002	1	2009-05-02	41100206
411023	1	2009-05-24	41102304
411023	1	2009-05-29	41102301
411023	1	2009-05-18	41102305
411023	1	2009-05-19	41102316
411023	1	2009-05-18	41102301
411023	1	2009-05-15	41102313
411023	1	2009-05-05	41102305
411023	1	2009-05-08	41102312
411023	1	2009-05-11	41102305
411023	1	2009-05-07	41102317
411023	1	2009-05-05	41102311
411024	1	2009-05-28	41102405
411024	1	2009-05-26	41102411
411024	1	2009-05-10	41102404
411025	1	2009-05-15	41102502
411025	1	2009-05-07	41102510
411081	1	2009-05-31	41108105
411081	1	2009-05-31	41108102
411081	1	2009-05-20	41108110
411081	1	2009-05-18	41108111
411081	1	2009-05-11	41108123
411081	1	2009-05-15	41108104
411081	1	2009-05-15	41108119
411081	1	2009-05-09	41108126
411081	1	2009-05-04	41108119
411081	1	2009-05-14	41108110
411081	1	2009-05-04	41108110
411081	1	2009-05-10	41108107
411081	1	2009-05-04	41108124
411081	1	2009-05-08	41108126
411081	1	2009-05-06	41108123
411081	1	2009-05-03	41108104
411081	1	2009-05-04	41108123
411081	1	2009-05-05	41108114
411081	1	2009-05-02	41108124
411081	1	2009-05-03	41108101
411081	1	2009-05-03	41108126
411081	1	2009-05-02	41108109
411081	1	2009-05-02	41108114
411082	1	2009-05-26	41108211
411082	1	2009-05-13	41108207
411121	1	2009-05-02	41112112
411122	1	2009-05-28	41112213
411122	1	2009-05-22	41112212
411122	1	2009-05-17	41112206
411122	1	2009-05-10	41112210
411122	1	2009-05-14	41112210
411122	1	2009-05-13	41112205
411122	1	2009-05-01	41112205
411202	1	2009-05-19	41120207
411202	1	2009-05-08	41120201
411221	1	2009-05-27	41122115
411222	1	2009-05-06	41122207
411282	1	2009-05-28	41128216
411282	1	2009-05-24	41128215
411282	1	2009-05-18	41128213
411282	1	2009-05-17	41128205
411282	1	2009-05-08	41128213
411282	1	2009-05-08	41128213
411282	1	2009-05-04	41128213
411282	1	2009-05-04	41128213
411282	1	2009-05-06	41128215
411282	1	2009-05-04	41128209
411282	1	2009-05-02	41128215
411282	1	2009-05-01	41128216
411282	1	2009-05-02	41128215
411302	1	2009-05-29	41130208
411302	1	2009-05-28	41130201
411302	1	2009-05-30	41130212
411302	1	2009-05-18	41130201
411302	1	2009-05-31	41130214
411302	1	2009-05-27	41130209
411302	1	2009-05-20	41130214
411302	1	2009-05-01	41130207
411302	1	2009-05-19	41130203
411302	1	2009-05-19	41130208
411302	1	2009-05-16	41130214
411302	1	2009-05-17	41130209
411302	1	2009-05-16	41130215
411302	1	2009-05-09	41130215
411302	1	2009-05-12	41130208
411302	1	2009-05-12	41130201
411302	1	2009-05-12	41130209
411302	1	2009-05-09	41130202
411302	1	2009-05-07	41130207
411302	1	2009-05-04	41130202
411302	1	2009-05-06	41130204
411302	1	2009-05-07	41130214
411302	1	2009-05-06	41130209
411302	1	2009-05-01	41130207
411302	1	2009-05-04	41130212
411303	1	2009-05-08	41130301
411303	1	2009-05-09	41130305
411303	1	2009-05-29	41130302
411303	1	2009-05-24	41130304
411303	1	2009-05-21	41130306
411303	1	2009-05-19	41130301
411303	1	2009-05-20	41130301
411303	1	2009-05-15	41130301
411303	1	2009-05-11	41130302
411303	1	2009-05-02	41130307
411303	1	2009-05-01	41130303
411303	1	2009-05-07	41130301
411321	1	2009-05-16	41132104
411321	1	2009-05-30	41132104
411321	1	2009-05-15	41132104
411321	1	2009-05-27	41132105
411321	1	2009-05-27	41132110
411321	1	2009-05-16	41132106
411321	1	2009-05-07	41132112
411321	1	2009-05-13	41132110
411321	1	2009-05-11	41132107
411321	1	2009-05-16	41132109
411321	1	2009-05-13	41132101
411321	1	2009-05-02	41132101
411321	1	2009-05-09	41132102
411321	1	2009-05-08	41132102
411321	1	2009-05-07	41132101
411321	1	2009-05-10	41132111
411321	1	2009-05-09	41132114
411321	1	2009-05-11	41132108
411321	1	2009-05-01	41132104
411321	1	2009-05-04	41132113
411321	1	2009-05-04	41132113
411321	1	2009-05-02	41132110
411321	1	2009-05-01	41132108
411322	1	2009-05-28	41132215
411322	1	2009-05-28	41132212
411322	1	2009-05-28	41132214
411322	1	2009-05-20	41132215
411322	1	2009-05-31	41132201
411322	1	2009-05-27	41132202
411322	1	2009-05-06	41132205
411322	1	2009-05-27	41132214
411322	1	2009-05-17	41132202
411322	1	2009-05-15	41132203
411322	1	2009-05-15	41132213
411322	1	2009-05-14	41132213
411322	1	2009-05-14	41132205
411322	1	2009-05-16	41132207
411322	1	2009-05-04	41132208
411322	1	2009-05-14	41132208
411322	1	2009-05-09	41132202
411322	1	2009-05-09	41132203
411322	1	2009-05-04	41132216
411322	1	2009-05-02	41132211
411323	1	2009-05-11	41132312
411323	1	2009-05-06	41132312
411323	1	2009-05-03	41132317
411323	1	2009-05-26	41132307
411323	1	2009-05-20	41132309
411324	1	2009-05-17	41132410
411324	1	2009-05-31	41132412
411324	1	2009-05-01	41132410
411324	1	2009-05-18	41132417
411324	1	2009-05-13	41132410
411324	1	2009-05-14	41132410
411324	1	2009-05-12	41132423
411324	1	2009-05-15	41132406
411324	1	2009-05-06	41132414
411324	1	2009-05-14	41132416
411324	1	2009-05-09	41132409
411324	1	2009-05-09	41132416
411324	1	2009-05-09	41132403
411324	1	2009-05-08	41132402
411324	1	2009-05-08	41132415
411324	1	2009-05-04	41132423
411324	1	2009-05-06	41132499
411324	1	2009-05-05	41132419
411324	1	2009-05-03	41132411
411324	1	2009-05-03	41132401
411324	1	2009-05-03	41132403
411324	1	2009-05-01	41132421
411324	1	2009-05-01	41132402
411325	1	2009-05-23	41132503
411325	1	2009-05-25	41132503
411325	1	2009-05-30	41132503
411325	1	2009-05-26	41132507
411325	1	2009-05-27	41132501
411325	1	2009-05-01	41132502
411325	1	2009-05-05	41132506
411325	1	2009-05-07	41132508
411325	1	2009-05-09	41132514
411325	1	2009-05-09	41132511
411325	1	2009-05-15	41132512
411325	1	2009-05-15	41132504
411325	1	2009-05-18	41132502
411325	1	2009-05-17	41132511
411325	1	2009-05-06	41132516
411325	1	2009-05-24	41132516
411325	1	2009-05-16	41132501
411325	1	2009-05-05	41132505
411325	1	2009-05-04	41132516
411325	1	2009-05-06	41132509
411325	1	2009-05-03	41132508
411325	1	2009-05-19	41132505
411325	1	2009-05-11	41132504
411325	1	2009-05-15	41132502
411325	1	2009-05-14	41132502
411325	1	2009-05-09	41132516
411325	1	2009-05-10	41132515
411325	1	2009-05-07	41132504
411325	1	2009-05-06	41132512
411325	1	2009-05-06	41132516
411326	1	2009-05-12	41132606
411326	1	2009-05-07	41132615
411327	1	2009-05-28	41132716
411327	1	2009-05-19	41132717
411327	1	2009-05-27	41132719
411327	1	2009-05-27	41132712
411327	1	2009-05-30	41132708
411327	1	2009-05-24	41132716
411327	1	2009-05-24	41132722
411327	1	2009-05-20	41132715
411327	1	2009-05-17	41132717
411327	1	2009-05-16	41132716
411327	1	2009-05-14	41132722
411327	1	2009-05-17	41132702
411327	1	2009-05-11	41132718
411327	1	2009-05-11	41132719
411327	1	2009-05-16	41132718
411327	1	2009-05-10	41132712
411327	1	2009-05-13	41132722
411327	1	2009-05-06	41132713
411327	1	2009-05-13	41132713
411327	1	2009-05-04	41132722
411327	1	2009-05-14	41132716
411327	1	2009-05-06	41132714
411327	1	2009-05-01	41132722
411327	1	2009-05-06	41132712
411327	1	2009-05-04	41132712
411327	1	2009-05-01	41132712
411327	1	2009-05-03	41132713
411327	1	2009-05-02	41132713
411327	1	2009-05-04	41132707
411327	1	2009-05-04	41132713
411327	1	2009-05-01	41132710
411327	1	2009-05-01	41132722
411327	1	2009-05-03	41132713
411327	1	2009-05-02	41132722
411327	1	2009-05-02	41132710
411327	1	2009-05-03	41132712
411327	1	2009-05-01	41132702
411327	1	2009-05-01	41132707
411328	1	2009-05-22	41132813
411328	1	2009-05-30	41132814
411328	1	2009-05-17	41132813
411328	1	2009-05-22	41132813
411328	1	2009-05-20	41132807
411328	1	2009-05-17	41132810
411328	1	2009-05-16	41132816
411328	1	2009-05-04	41132821
411328	1	2009-05-12	41132810
411328	1	2009-05-05	41132811
411328	1	2009-05-01	41132807
411328	1	2009-05-03	41132810
411328	1	2009-05-04	41132808
411328	1	2009-05-02	41132810
411328	1	2009-05-01	41132811
411328	1	2009-05-01	41132810
411328	1	2009-05-01	41132821
411329	1	2009-05-26	41132908
411329	1	2009-05-20	41132904
411329	1	2009-05-18	41132913
411329	1	2009-05-14	41132913
411329	1	2009-05-14	41132913
411329	1	2009-05-14	41132906
411329	1	2009-05-17	41132904
411329	1	2009-05-16	41132906
411329	1	2009-05-11	41132905
411329	1	2009-05-08	41132904
411329	1	2009-05-05	41132903
411329	1	2009-05-04	41132903
411381	1	2009-05-27	41138101
411381	1	2009-05-24	41138128
411381	1	2009-05-26	41138101
411381	1	2009-05-22	41138139
411381	1	2009-05-20	41138101
411381	1	2009-05-20	41138120
411381	1	2009-05-15	41138122
411381	1	2009-05-13	41138123
411381	1	2009-05-16	41138116
411381	1	2009-05-09	41138128
411381	1	2009-05-13	41138126
411381	1	2009-05-11	41138120
411381	1	2009-05-08	41138130
411381	1	2009-05-11	41138122
411381	1	2009-05-01	41138113
411381	1	2009-05-01	41138117
411381	1	2009-05-08	41138113
411381	1	2009-05-06	41138117
411381	1	2009-05-03	41138138
411402	1	2009-05-31	41140220
411402	1	2009-05-08	41140215
411402	1	2009-05-05	41140220
411402	1	2009-05-24	41140212
411402	1	2009-05-19	41140208
411402	1	2009-05-15	41140203
411402	1	2009-05-10	41140213
411402	1	2009-05-06	41140208
411402	1	2009-05-26	41140208
411402	1	2009-05-24	41140207
411402	1	2009-05-19	41140216
411402	1	2009-05-17	41140207
411402	1	2009-05-20	41140215
411402	1	2009-05-17	41140214
411402	1	2009-05-18	41140201
411402	1	2009-05-15	41140214
411402	1	2009-05-15	41140220
411402	1	2009-05-12	41140207
411402	1	2009-05-14	41140215
411402	1	2009-05-13	41140208
411402	1	2009-05-13	41140210
411402	1	2009-05-13	41140207
411402	1	2009-05-11	41140217
411402	1	2009-05-09	41140216
411402	1	2009-05-07	41140203
411402	1	2009-05-07	41140202
411402	1	2009-05-06	41140215
411402	1	2009-05-05	41140220
411402	1	2009-05-03	41140201
411402	1	2009-05-02	41140207
411402	1	2009-05-02	41140205
411402	1	2009-05-03	41140213
411402	1	2009-05-01	41140204
411402	1	2009-05-01	41140220
411402	1	2009-05-01	41140206
411403	1	2009-05-25	41140312
411403	1	2009-05-15	41140302
411403	1	2009-05-16	41140305
411403	1	2009-05-08	41140306
411403	1	2009-05-10	41140302
411403	1	2009-05-08	41140302
411403	1	2009-05-08	41140305
411403	1	2009-05-03	41140302
411403	1	2009-05-04	41140302
411403	1	2009-05-01	41140302
411403	1	2009-05-03	41140308
411403	1	2009-05-02	41140303
411403	1	2009-05-01	41140312
411421	1	2009-05-07	41142199
411421	1	2009-05-13	41142104
411421	1	2009-05-10	41142199
411421	1	2009-05-05	41142104
411422	1	2009-05-25	41142215
411422	1	2009-05-07	41142213
411423	1	2009-05-15	41142312
411423	1	2009-05-08	41142308
411423	1	2009-05-08	41142308
411423	1	2009-05-10	41142306
411423	1	2009-05-09	41142314
411423	1	2009-05-20	41142306
411423	1	2009-05-14	41142303
411423	1	2009-05-01	41142311
411423	1	2009-05-01	41142305
411424	1	2009-05-31	41142401
411424	1	2009-05-25	41142415
411424	1	2009-05-24	41142403
411424	1	2009-05-17	41142411
411424	1	2009-05-13	41142413
411424	1	2009-05-13	41142402
411424	1	2009-05-08	41142413
411424	1	2009-05-12	41142403
411424	1	2009-05-12	41142405
411424	1	2009-05-11	41142405
411424	1	2009-05-11	41142401
411424	1	2009-05-08	41142411
411424	1	2009-05-12	41142402
411424	1	2009-05-10	41142401
411424	1	2009-05-07	41142410
411424	1	2009-05-08	41142406
411424	1	2009-05-08	41142417
411424	1	2009-05-05	41142402
411424	1	2009-05-09	41142405
411424	1	2009-05-01	41142417
411425	1	2009-05-01	41142529
411425	1	2009-05-30	41142502
411425	1	2009-05-26	41142525
411425	1	2009-05-21	41142526
411425	1	2009-05-22	41142508
411425	1	2009-05-23	41142515
411425	1	2009-05-23	41142519
411425	1	2009-05-20	41142515
411425	1	2009-05-19	41142516
411425	1	2009-05-24	41142523
411425	1	2009-05-18	41142508
411425	1	2009-05-18	41142529
411425	1	2009-05-20	41142518
411425	1	2009-05-19	41142516
411425	1	2009-05-11	41142507
411425	1	2009-05-15	41142515
411425	1	2009-05-13	41142503
411425	1	2009-05-11	41142516
411425	1	2009-05-10	41142529
411425	1	2009-05-10	41142505
411425	1	2009-05-11	41142516
411425	1	2009-05-10	41142514
411425	1	2009-05-12	41142516
411425	1	2009-05-09	41142520
411425	1	2009-05-10	41142516
411425	1	2009-05-08	41142525
411425	1	2009-05-05	41142522
411425	1	2009-05-08	41142518
411425	1	2009-05-09	41142516
411425	1	2009-05-11	41142522
411425	1	2009-05-04	41142516
411425	1	2009-05-02	41142508
411425	1	2009-05-03	41142517
411425	1	2009-05-02	41142515
411425	1	2009-05-02	41142515
411425	1	2009-05-01	41142508
411425	1	2009-05-01	41142516
411426	1	2009-05-25	41142601
411426	1	2009-05-24	41142601
411426	1	2009-05-28	41142612
411426	1	2009-05-22	41142601
411426	1	2009-05-21	41142621
411426	1	2009-05-20	41142601
411426	1	2009-05-20	41142620
411426	1	2009-05-19	41142601
411426	1	2009-05-15	41142601
411426	1	2009-05-15	41142601
411426	1	2009-05-12	41142624
411426	1	2009-05-14	41142624
411426	1	2009-05-17	41142601
411426	1	2009-05-14	41142616
411426	1	2009-05-06	41142624
411426	1	2009-05-11	41142602
411426	1	2009-05-12	41142609
411426	1	2009-05-06	41142601
411426	1	2009-05-09	41142611
411426	1	2009-05-08	41142601
411426	1	2009-05-06	41142601
411426	1	2009-05-04	41142601
411426	1	2009-05-05	41142601
411426	1	2009-05-01	41142601
411426	1	2009-05-04	41142618
411426	1	2009-05-03	41142601
411426	1	2009-05-04	41142620
411426	1	2009-05-01	41142624
411426	1	2009-05-01	41142601
411426	1	2009-05-02	41142601
411481	1	2009-05-26	41148103
411481	1	2009-05-17	41148115
411481	1	2009-05-14	41148121
411481	1	2009-05-10	41148118
411481	1	2009-05-09	41148110
411502	1	2009-05-27	41150299
411502	1	2009-05-17	41150201
411502	1	2009-05-14	41150205
411502	1	2009-05-15	41150216
411502	1	2009-05-14	41150207
411502	1	2009-05-09	41150203
411502	1	2009-05-10	41150206
411502	1	2009-05-08	41150214
411502	1	2009-05-09	41150209
411502	1	2009-05-08	41150299
411502	1	2009-05-07	41150299
411502	1	2009-05-04	41150211
411502	1	2009-05-04	41150208
411502	1	2009-05-04	41150212
411502	1	2009-05-03	41150217
411502	1	2009-05-03	41150217
411502	1	2009-05-04	41150299
411502	1	2009-05-05	41150299
411502	1	2009-05-01	41150207
411503	1	2009-05-12	41150305
411503	1	2009-05-30	41150304
411503	1	2009-05-29	41150321
411503	1	2009-05-22	41150304
411503	1	2009-05-25	41150399
411503	1	2009-05-24	41150301
411503	1	2009-05-20	41150319
411503	1	2009-05-16	41150305
411503	1	2009-05-20	41150306
411503	1	2009-05-15	41150301
411503	1	2009-05-14	41150305
411503	1	2009-05-10	41150399
411503	1	2009-05-06	41150311
411503	1	2009-05-10	41150302
411503	1	2009-05-10	41150399
411503	1	2009-05-05	41150309
411503	1	2009-05-10	41150319
411503	1	2009-05-09	41150313
411503	1	2009-05-06	41150304
411503	1	2009-05-01	41150313
411503	1	2009-05-05	41150305
411503	1	2009-05-02	41150305
411503	1	2009-05-05	41150318
411503	1	2009-05-04	41150313
411503	1	2009-05-07	41150316
411503	1	2009-05-01	41150399
411503	1	2009-05-03	41150399
411503	1	2009-05-04	41150306
411503	1	2009-05-01	41150305
411503	1	2009-05-04	41150320
411503	1	2009-05-01	41150317
411503	1	2009-05-04	41150317
411503	1	2009-05-03	41150305
411521	1	2009-05-26	41152119
411521	1	2009-05-25	41152111
411521	1	2009-05-27	41152110
411521	1	2009-05-14	41152112
411521	1	2009-05-05	41152119
411521	1	2009-05-02	41152105
411522	1	2009-05-17	41152299
411522	1	2009-05-04	41152299
411522	1	2009-05-22	41152217
411522	1	2009-05-26	41152221
411522	1	2009-05-20	41152299
411522	1	2009-05-21	41152213
411522	1	2009-05-20	41152203
411522	1	2009-05-11	41152201
411522	1	2009-05-16	41152222
411522	1	2009-05-17	41152217
411522	1	2009-05-12	41152211
411522	1	2009-05-12	41152202
411522	1	2009-05-09	41152217
411522	1	2009-05-10	41152299
411522	1	2009-05-08	41152217
411522	1	2009-05-09	41152299
411522	1	2009-05-06	41152208
411522	1	2009-05-04	41152208
411522	1	2009-05-08	41152299
411522	1	2009-05-04	41152299
411522	1	2009-05-03	41152208
411522	1	2009-05-01	41152201
411523	1	2009-05-30	41152317
411523	1	2009-05-25	41152302
411523	1	2009-05-30	41152301
411523	1	2009-05-24	41152301
411523	1	2009-05-24	41152316
411523	1	2009-05-22	41152315
411523	1	2009-05-24	41152304
411523	1	2009-05-21	41152301
411523	1	2009-05-20	41152301
411523	1	2009-05-20	41152301
411523	1	2009-05-17	41152301
411523	1	2009-05-19	41152304
411523	1	2009-05-18	41152304
411523	1	2009-05-15	41152306
411523	1	2009-05-14	41152305
411523	1	2009-05-16	41152307
411523	1	2009-05-17	41152303
411523	1	2009-05-16	41152301
411523	1	2009-05-14	41152303
411523	1	2009-05-13	41152301
411523	1	2009-05-13	41152312
411523	1	2009-05-15	41152301
411523	1	2009-05-12	41152301
411523	1	2009-05-08	41152301
411523	1	2009-05-09	41152315
411523	1	2009-05-11	41152399
411523	1	2009-05-07	41152309
411523	1	2009-05-08	41152304
411523	1	2009-05-06	41152301
411523	1	2009-05-03	41152301
411523	1	2009-05-04	41152301
411523	1	2009-05-03	41152307
411523	1	2009-05-06	41152305
411523	1	2009-05-04	41152301
411523	1	2009-05-06	41152301
411523	1	2009-05-03	41152316
411523	1	2009-05-02	41152307
411523	1	2009-05-01	41152306
411523	1	2009-05-01	41152304
411524	1	2009-05-25	41152411
411524	1	2009-05-08	41152420
411524	1	2009-05-09	41152407
411524	1	2009-05-01	41152414
411525	1	2009-05-31	41152508
411525	1	2009-05-28	41152513
411525	1	2009-05-24	41152529
411525	1	2009-05-27	41152508
411525	1	2009-05-24	41152502
411525	1	2009-05-19	41152506
411525	1	2009-05-20	41152502
411525	1	2009-05-23	41152516
411525	1	2009-05-21	41152526
411525	1	2009-05-19	41152503
411525	1	2009-05-18	41152531
411525	1	2009-05-14	41152502
411525	1	2009-05-20	41152502
411525	1	2009-05-20	41152515
411525	1	2009-05-16	41152508
411525	1	2009-05-15	41152508
411525	1	2009-05-16	41152515
411525	1	2009-05-14	41152503
411525	1	2009-05-15	41152527
411525	1	2009-05-15	41152507
411525	1	2009-05-14	41152503
411525	1	2009-05-14	41152503
411525	1	2009-05-03	41152502
411525	1	2009-05-13	41152503
411525	1	2009-05-16	41152502
411525	1	2009-05-10	41152527
411525	1	2009-05-08	41152527
411525	1	2009-05-12	41152503
411525	1	2009-05-12	41152530
411525	1	2009-05-12	41152512
411525	1	2009-05-10	41152512
411525	1	2009-05-08	41152502
411525	1	2009-05-09	41152511
411525	1	2009-05-11	41152509
411525	1	2009-05-04	41152527
411525	1	2009-05-11	41152522
411525	1	2009-05-07	41152512
411525	1	2009-05-10	41152512
411525	1	2009-05-07	41152505
411525	1	2009-05-02	41152502
411525	1	2009-05-07	41152511
411525	1	2009-05-07	41152505
411525	1	2009-05-09	41152503
411525	1	2009-05-10	41152503
411525	1	2009-05-09	41152513
411525	1	2009-05-03	41152503
411525	1	2009-05-04	41152503
411525	1	2009-05-03	41152502
411525	1	2009-05-06	41152533
411525	1	2009-05-01	41152502
411525	1	2009-05-01	41152508
411525	1	2009-05-01	41152505
411525	1	2009-05-01	41152513
411525	1	2009-05-01	41152511
411525	1	2009-05-02	41152532
411525	1	2009-05-02	41152519
411525	1	2009-05-02	41152512
411525	1	2009-05-02	41152513
411525	1	2009-05-02	41152513
411525	1	2009-05-01	41152503
411526	1	2009-05-28	41152621
411526	1	2009-05-23	41152699
411526	1	2009-05-21	41152618
411526	1	2009-05-19	41152611
411526	1	2009-05-20	41152621
411526	1	2009-05-19	41152618
411526	1	2009-05-21	41152618
411526	1	2009-05-16	41152621
411526	1	2009-05-16	41152621
411526	1	2009-05-13	41152699
411526	1	2009-05-09	41152621
411526	1	2009-05-06	41152621
411526	1	2009-05-04	41152621
411526	1	2009-05-01	41152621
411527	1	2009-05-24	41152702
411527	1	2009-05-25	41152702
411527	1	2009-05-26	41152709
411527	1	2009-05-25	41152701
411527	1	2009-05-23	41152704
411527	1	2009-05-12	41152701
411527	1	2009-05-09	41152701
411527	1	2009-05-10	41152703
411527	1	2009-05-11	41152709
411527	1	2009-05-07	41152714
411527	1	2009-05-05	41152710
411527	1	2009-05-05	41152709
411527	1	2009-05-05	41152710
411528	1	2009-05-30	41152801
411528	1	2009-05-27	41152805
411528	1	2009-05-28	41152804
411528	1	2009-05-29	41152805
411528	1	2009-05-26	41152802
411528	1	2009-05-21	41152801
411528	1	2009-05-23	41152804
411528	1	2009-05-23	41152817
411528	1	2009-05-20	41152820
411528	1	2009-05-24	41152816
411528	1	2009-05-21	41152804
411528	1	2009-05-12	41152809
411528	1	2009-05-18	41152821
411528	1	2009-05-17	41152803
411528	1	2009-05-14	41152817
411528	1	2009-05-13	41152802
411528	1	2009-05-13	41152812
411528	1	2009-05-04	41152811
411528	1	2009-05-08	41152817
411528	1	2009-05-12	41152808
411528	1	2009-05-05	41152802
411528	1	2009-05-07	41152899
411528	1	2009-05-10	41152807
411528	1	2009-05-07	41152806
411528	1	2009-05-09	41152818
411528	1	2009-05-07	41152811
411528	1	2009-05-09	41152802
411528	1	2009-05-10	41152820
411528	1	2009-05-06	41152803
411528	1	2009-05-08	41152817
411528	1	2009-05-05	41152803
411528	1	2009-05-02	41152817
411528	1	2009-05-04	41152802
411528	1	2009-05-01	41152810
411528	1	2009-05-04	41152814
411528	1	2009-05-06	41152804
411528	1	2009-05-02	41152802
411528	1	2009-05-01	41152806
411528	1	2009-05-05	41152809
411528	1	2009-05-01	41152804
411528	1	2009-05-01	41152820
411528	1	2009-05-02	41152804
411528	1	2009-05-01	41152804
411602	1	2009-05-09	41160204
411602	1	2009-05-25	41160200
411602	1	2009-05-21	41160204
411602	1	2009-05-18	41160203
411602	1	2009-05-01	41160204
411621	1	2009-05-20	41162103
411621	1	2009-05-15	41162102
411621	1	2009-05-09	41162111
411621	1	2009-05-08	41162107
411621	1	2009-05-08	41162107
411621	1	2009-05-05	41162101
411622	1	2009-05-26	41162213
411622	1	2009-05-29	41162218
411622	1	2009-05-18	41162201
411622	1	2009-05-20	41162214
411622	1	2009-05-09	41162220
411622	1	2009-05-05	41162215
411622	1	2009-05-06	41162205
411622	1	2009-05-03	41162212
411622	1	2009-05-04	41162211
411622	1	2009-05-01	41162212
411622	1	2009-05-04	41162218
411622	1	2009-05-04	41162213
411623	1	2009-05-29	41162315
411623	1	2009-05-31	41162317
411623	1	2009-05-26	41162319
411623	1	2009-05-28	41162312
411623	1	2009-05-08	41162314
411623	1	2009-05-15	41162314
411623	1	2009-05-14	41162315
411623	1	2009-05-15	41162315
411623	1	2009-05-02	41162308
411623	1	2009-05-10	41162317
411623	1	2009-05-12	41162308
411623	1	2009-05-13	41162317
411623	1	2009-05-12	41162312
411623	1	2009-05-12	41162308
411623	1	2009-05-11	41162312
411623	1	2009-05-07	41162313
411623	1	2009-05-09	41162314
411623	1	2009-05-08	41162312
411623	1	2009-05-08	41162308
411623	1	2009-05-04	41162302
411623	1	2009-05-06	41162314
411623	1	2009-05-05	41162312
411623	1	2009-05-06	41162309
411623	1	2009-05-04	41162309
411623	1	2009-05-08	41162308
411623	1	2009-05-01	41162327
411623	1	2009-05-01	41162314
411623	1	2009-05-03	41162314
411623	1	2009-05-02	41162312
411623	1	2009-05-01	41162317
411623	1	2009-05-01	41162323
411623	1	2009-05-02	41162309
411624	1	2009-05-25	41162405
411624	1	2009-05-20	41162412
411624	1	2009-05-24	41162408
411624	1	2009-05-17	41162412
411624	1	2009-05-19	41162423
411624	1	2009-05-19	41162416
411624	1	2009-05-20	41162424
411624	1	2009-05-20	41162424
411624	1	2009-05-08	41162410
411624	1	2009-05-06	41162402
411624	1	2009-05-07	41162420
411624	1	2009-05-05	41162401
411624	1	2009-05-05	41162417
411624	1	2009-05-03	41162412
411626	1	2009-05-18	41162603
411626	1	2009-05-21	41162610
411626	1	2009-05-15	41162614
411626	1	2009-05-15	41162614
411626	1	2009-05-13	41162619
411627	1	2009-05-16	41162712
411627	1	2009-05-26	41162710
411627	1	2009-05-18	41162709
411627	1	2009-05-13	41162718
411627	1	2009-05-03	41162718
411627	1	2009-05-07	41162711
411628	1	2009-05-30	41162827
411628	1	2009-05-24	41162826
411628	1	2009-05-20	41162825
411628	1	2009-05-17	41162806
411628	1	2009-05-13	41162818
411628	1	2009-05-13	41162822
411628	1	2009-05-12	41162821
411628	1	2009-05-05	41162813
411628	1	2009-05-07	41162812
411681	1	2009-05-26	41168116
411681	1	2009-05-16	41168105
411681	1	2009-05-30	41168120
411681	1	2009-05-30	41168120
411681	1	2009-05-29	41168105
411681	1	2009-05-28	41168120
411681	1	2009-05-28	41168105
411681	1	2009-05-25	41168119
411681	1	2009-05-13	41168117
411681	1	2009-05-18	41168118
411681	1	2009-05-16	41168107
411681	1	2009-05-16	41168108
411681	1	2009-05-08	41168109
411681	1	2009-05-05	41168106
411681	1	2009-05-04	41168106
411681	1	2009-05-01	41168109
411681	1	2009-05-01	41168109
411702	1	2009-05-01	41170207
411702	1	2009-05-29	41170212
411702	1	2009-05-29	41170299
411702	1	2009-05-31	41170204
411702	1	2009-05-30	41170202
411702	1	2009-05-21	41170204
411702	1	2009-05-22	41170202
411702	1	2009-05-24	41170210
411702	1	2009-05-23	41170214
411702	1	2009-05-23	41170207
411702	1	2009-05-18	41170205
411702	1	2009-05-20	41170210
411702	1	2009-05-19	41170213
411702	1	2009-05-17	41170206
411702	1	2009-05-16	41170299
411702	1	2009-05-16	41170203
411702	1	2009-05-13	41170207
411702	1	2009-05-17	41170206
411702	1	2009-05-07	41170204
411702	1	2009-05-06	41170216
411702	1	2009-05-02	41170217
411702	1	2009-05-03	41170207
411702	1	2009-05-02	41170205
411702	1	2009-05-01	41170213
411702	1	2009-05-01	41170204
411702	1	2009-05-02	41170204
411721	1	2009-05-31	41172117
411721	1	2009-05-09	41172112
411721	1	2009-05-13	41172101
411722	1	2009-05-24	41172216
411722	1	2009-05-23	41172214
411722	1	2009-05-15	41172209
411722	1	2009-05-03	41172208
411722	1	2009-05-12	41172222
411722	1	2009-05-05	41172219
411722	1	2009-05-03	41172225
411722	1	2009-05-01	41172223
411722	1	2009-05-01	41172206
411723	1	2009-05-18	41172309
411723	1	2009-05-20	41172309
411723	1	2009-05-16	41172305
411723	1	2009-05-17	41172312
411723	1	2009-05-15	41172312
411723	1	2009-05-16	41172304
411723	1	2009-05-14	41172309
411723	1	2009-05-17	41172316
411723	1	2009-05-12	41172399
411723	1	2009-05-15	41172301
411723	1	2009-05-13	41172305
411723	1	2009-05-11	41172310
411723	1	2009-05-07	41172315
411723	1	2009-05-06	41172339
411723	1	2009-05-05	41172316
411723	1	2009-05-05	41172301
411723	1	2009-05-08	41172339
411723	1	2009-05-05	41172310
411723	1	2009-05-06	41172310
411723	1	2009-05-05	41172301
411723	1	2009-05-05	41172304
411723	1	2009-05-03	41172312
411723	1	2009-05-02	41172316
411723	1	2009-05-01	41172309
411724	1	2009-05-31	41172414
411724	1	2009-05-26	41172404
411724	1	2009-05-28	41172408
411724	1	2009-05-10	41172409
411724	1	2009-05-16	41172409
411724	1	2009-05-14	41172412
411724	1	2009-05-05	41172413
411724	1	2009-05-05	41172413
411724	1	2009-05-04	41172413
411725	1	2009-05-27	41172510
411725	1	2009-05-31	41172509
411725	1	2009-05-28	41172509
411725	1	2009-05-27	41172503
411725	1	2009-05-25	41172505
411725	1	2009-05-24	41172503
411725	1	2009-05-24	41172501
411725	1	2009-05-26	41172513
411725	1	2009-05-25	41172503
411725	1	2009-05-21	41172507
411725	1	2009-05-20	41172509
411725	1	2009-05-21	41172510
411725	1	2009-05-19	41172509
411725	1	2009-05-19	41172507
411725	1	2009-05-11	41172510
411725	1	2009-05-13	41172510
411725	1	2009-05-10	41172515
411725	1	2009-05-13	41172511
411725	1	2009-05-14	41172509
411725	1	2009-05-12	41172501
411725	1	2009-05-07	41172510
411725	1	2009-05-09	41172510
411725	1	2009-05-11	41172513
411725	1	2009-05-05	41172510
411725	1	2009-05-07	41172510
411725	1	2009-05-06	41172501
411725	1	2009-05-01	41172509
411725	1	2009-05-07	41172513
411725	1	2009-05-06	41172501
411725	1	2009-05-02	41172509
411725	1	2009-05-05	41172515
411725	1	2009-05-06	41172509
411725	1	2009-05-04	41172501
411725	1	2009-05-03	41172509
411725	1	2009-05-01	41172515
411725	1	2009-05-03	41172509
411726	1	2009-05-24	41172607
411726	1	2009-05-20	41172623
411726	1	2009-05-22	41172603
411726	1	2009-05-20	41172603
411726	1	2009-05-18	41172618
411726	1	2009-05-17	41172618
411726	1	2009-05-16	41172618
411726	1	2009-05-09	41172604
411726	1	2009-05-05	41172603
411727	1	2009-05-15	41172720
411727	1	2009-05-15	41172799
411727	1	2009-05-05	41172720
411727	1	2009-05-30	41172708
411727	1	2009-05-24	41172708
411727	1	2009-05-13	41172708
411727	1	2009-05-11	41172709
411727	1	2009-05-08	41172707
411727	1	2009-05-07	41172708
411728	1	2009-05-16	41172814
411728	1	2009-05-28	41172816
411728	1	2009-05-26	41172814
411728	1	2009-05-24	41172812
411728	1	2009-05-24	41172817
411728	1	2009-05-20	41172817
411728	1	2009-05-23	41172819
411728	1	2009-05-27	41172817
411728	1	2009-05-25	41172814
411728	1	2009-05-29	41172801
411728	1	2009-05-24	41172813
411728	1	2009-05-26	41172813
411728	1	2009-05-20	41172816
411728	1	2009-05-16	41172810
411728	1	2009-05-11	41172808
411728	1	2009-05-15	41172805
411728	1	2009-05-11	41172805
411728	1	2009-05-13	41172811
411728	1	2009-05-16	41172806
411728	1	2009-05-15	41172817
411728	1	2009-05-14	41172806
411728	1	2009-05-11	41172817
411728	1	2009-05-10	41172811
411728	1	2009-05-05	41172819
411728	1	2009-05-04	41172804
411728	1	2009-05-07	41172813
411728	1	2009-05-06	41172817
411728	1	2009-05-05	41172810
411728	1	2009-05-01	41172801
411728	1	2009-05-05	41172814
411728	1	2009-05-01	41172822
411728	1	2009-05-01	41172805
411729	1	2009-05-28	41172902
411729	1	2009-05-27	41172912
411729	1	2009-05-24	41172912
411729	1	2009-05-16	41172912
411729	1	2009-05-22	41172905
411729	1	2009-05-12	41172901
411729	1	2009-05-04	41172912
411729	1	2009-05-03	41172911

## Sheet: county case and population
County_administrative_code	case	Population
410102	6	489458
410103	11	558893
410104	5	328806
410105	21	736762
410106	1	83551
410108	3	164667
410122	3	674010
410181		794888
410182	4	632925
410183	5	788027
410184	7	541360
410185	4	635148
410202	2	115646
410203		195588
410204		138656
410205		124682
410211	1	239026
410221	52	1046626
410222	1	577071
410223		835803
410224	4	732894
410225		749103
410302		145994
410303		343710
410304		170381
410305	1	469589
410306		71531
410311		325277
410322	2	426810
410323	2	497980
410324	20	321226
410325	8	542554
410326	2	406337
410327	20	677480
410328	33	444575
410329	10	738596
410381		839966
410402	5	349791
410403	9	284332
410404	2	53336
410411	2	243802
410421	10	491069
410422	13	873832
410423	26	859244
410425	9	548121
410481	1	320808
410482	14	960194
410502	3	107223
410503	1	192877
410522	2	1182030
410523		451674
410526	7	1242756
410527		706663
410581		1023272
410602		142474
410603	1	246743
410611		117755
410621		684009
410622	1	261555
410702	1	279095
410703		215864
410704	1	101140
410711		251577
410721	1	336664
410724		395510
410725	2	664720
410726	1	479213
410727	2	749236
410728	2	801018
410781	1	488343
410782	2	803106
410802	1	282577
410803		115175
410804		130907
410811	1	239131
410821		284186
410822	3	434723
410823	3	665599
410825		417127
410882	1	462681
410883		361236
410902	2	465398
410922	4	681838
410923	9	490965
410926	2	504055
410927	4	341650
410928	14	1130980
411002	9	338663
411023	11	638763
411024	3	578964
411025	2	687888
411081	23	1143676
411082	2	662424
411102		315432
411121	1	493093
411122	7	653691
411202	2	297086
411221	1	344755
411222	1	352466
411224		368491
411281		139065
411282	13	749915
411302	25	833127
411303	12	839940
411321	23	586748
411322	20	913187
411323	5	420871
411324	23	887877
411325	30	595917
411326	2	665822
411327	38	605080
411328	17	1193603
411329	12	642526
411330		420199
411381	19	1336473
411402	35	708760
411403	13	789589
411421	4	836515
411422	2	781843
411423	9	589114
411424	20	905191
411425	37	1061278
411426	30	1062539
411481	5	1305912
411502	19	593684
411503	33	695109
411521	6	575188
411522	22	651839
411523	39	268447
411524	4	570738
411525	60	1192881
411526	14	692849
411527	13	580652
411528	43	795420
411602	5	417127
411621	6	682621
411622	12	848391
411623	32	1082690
411624	14	1127562
411625		1198932
411626	5	1243982
411627	6	1320001
411628	9	1111893
411681	17	1104871
411702	26	352647
411721	3	770360
411722	9	1235159
411723	24	870989
411724	9	709589
411725	36	562055
411726	9	837520
411727	9	799313
411728	32	552160
411729	8	955639
